# Supplementary material for: A simple, clinically applicable motor learning protocol to increase push-off during gait: A proof-of-concept
Source: PLoS One. 2021 Jan 19;16(1):e0245523. doi: 10.1371/journal.pone.0245523 (PMC7815130; doi:10.1371/journal.pone.0245523)
Supplement: S1 File — (XLSX) [file pone.0245523.s001.xlsx]

## Sheet: Table 1
Code	Sex	Footedness	Age	Height	Weight	BMI
S01	F	D	29	180	66	20.3704
S02	F	D	24	168	64	22.6757
S03	F	D	25	166	60	21.7738
S04	F	D	23	160	51	19.9219
S05	F	D	21	165	57	20.9366
S06	F	D	23	160	74	28.9062
S07	F	D	23	167	73	26.1752
S08	M	D	21	175	84	27.4286
S09	M	D	28	170	70	24.2215
S10	M	D	21	168	64	22.6757
S11	F	D	22	165	70	25.7117
S12	M	D	25	185	77	22.4982
S13	M	D	22	170	64	22.1453
S14	F	D	20	172	82	27.7177
S15	M	D	24	183	84	25.0829
S16	M	D	25	184	77	22.7434
S17	M	D	24	175	72	23.5102
S18	F	D	26	165	63	23.1405
S19	F	D	28	165	61	22.4059
S20	F	D	24	170	70	24.2215
S21	F	D	24	168	61	21.6128
S22	M	D	22	174	68	22.46
S23	F	D	24	166	65	23.5883
S24	F	D	29	170	71	24.5675
S25	M	D	21	184	75	22.1526
S26	M	D	25	175	79	25.7959
S27	M	D	27	180	76	23.4568
S28	M	D	24	178	79	24.9337
S29	M	D	23	168	61	21.6128
S30	M	D	27	175	73	23.8367
Mean			24.1333	171.7	69.7	23.6093
SD			2.45979	7.04738	8.23847	2.1539
Range			20-29	160-185	51-84	19.6-28.9

## Sheet: Fig 2A
Peak PF								Graph
gait cycle	max FP	mov. Av.	mean mov. Av.	SD mov. Av.	IC95%	IC95% mov. Av.
1	-10.0968		-14.4868	0.710109	1.42022	150	-15.907
2	-14.7837					1000	-15.907
3	-13.5315
4	-13.3709
5	-12.5397		-14.0098	0.498478	0.996956	600	-15.0068
6	-12.8622					1000	-15.0068
7	-11.9505
8	-14.9829
9	-12.8298
10	-13.6778
11	-14.1687
12	-14.5192
13	-12.3004				AE1	Last cycle under IC95%		550
14	-14.8785					First cycle POST		403
15	-21.2027					Durée AE		148
16	-19.1337
17	-15.1553
18	-16.6096				AE2	Last cycle under IC95%		652
19	-12.9448					First cycle POST		403
20	-13.5622					Durée AE		250
21	-13.9117
22	-17.1562
23	-11.087
24	-14.8383		mean mov. Av.	SD mov. Av.	IC95%	IC95% mov. Av.
25	-12.1599
26	-12.3616
27	-16.5412
28	-20.4207
29	-20.0747		-14.0098	0.625837	1.25167	600	-15.2615
30	-18.4301					1000	-12.7582
31	-19.7118
32	-18.175
33	-15.4183				INF	150	-15.2615
34	-16.0617					1000	-15.2615
35	-21.4317
36	-16.63
37	-18.8082				SUP	150	-12.7582
38	-17.6343					1000	-12.7582
39	-15.0105
40	-17.1609
41	-16.0235
42	-16.2968
43	-12.7607
44	-13.6771
45	-14.403
46	-16.3435
47	-13.3356
48	-13.6809
49	-16.166
50	-14.3459
51	-13.3511
52	-14.7155
53	-14.2791
54	-13.6454
57	-13.9999
58	-18.9639
59	-16.8869
60	-15.5004
61	-15.4842
62	-14.8335
63	-17.2007
64	-17.0069
65	-16.3526
66	-17.8393
67	-13.6668
68	-14.7643
69	-14.8694
70	-15.0057
71	-14.6667
72	-15.3276
73	-12.5369
74	-14.4715
75	-11.9296
76	-13.2739
77	-13.588
78	-14.3107
79	-12.8359
80	-13.0142
81	-14.9046
82	-12.9016
83	-15.8841
84	-11.3194
85	-11.2405
86	-18.3306
87	-13.3077
88	-15.6642
89	-13.9966
90	-12.4008
91	-13.6352
92	-13.6887
93	-13.1451
94	-16.6259
95	-11.9431
96	-14.2144
97	-14.0333
98	-12.6112
99	-14.3399
100	-12.0763
101	-13.7185
102	-13.7959
103	-10.7208
104	-12.1571
105	-11.982
106	-12.0981
107	-13.4231
108	-14.4849
109	-11.9342
112	-14.9348
113	-14.5206
115	-20.5287
116	-14.4117
117	-13.5609
119	-15.6894
120	-14.9378
121	-15.5223
122	-14.3903
123	-11.3362
124	-14.7996
125	-11.2197
126	-12.1989
127	-14.035
128	-12.4524
129	-12.4278
130	-12.2263
131	-9.7811
132	-11.5746
133	-12.5405
134	-11.557
135	-13.3391
136	-14.7091
137	-13.3004
138	-12.7261
139	-13.6389
140	-12.7794
141	-12.6721
142	-15.1865
143	-12.4062
144	-13.8415
145	-13.9057
146	-17.787
147	-13.0061
148	-14.1582
149	-14.1482
150	-9.9829
151	-12.8948
152	-14.1032	-13.4041
153	-12.6931	-13.5253
154	-13.5565	-13.6195
155	-14.3457	-13.6088
156	-12.5285	-14.4339
157	-16.0278	-14.8842
158	-14.3396	-15.0446
159	-15.1938	-15.081
160	-14.0314	-14.9781
161	-19.0582	-14.9056
162	-17.8488	-15.0303
163	-15.8677	-14.7802
166	-13.0925	-14.6458
167	-12.4246	-14.2496
168	-13.5491	-14.2931
169	-13.9002	-13.7961
170	-13.2758	-13.9299
171	-12.8619	-13.7821
172	-10.8355	-13.8807
173	-14.5103	-13.8866
174	-13.5906	-14.3549
175	-19.3212	-14.2504
176	-14.2415	-14.478
177	-14.1772	-15.0607
178	-12.4895	-15.4216
179	-18.7003	-15.4795
180	-12.7506	-15.4885
181	-15.7796	-15.2438
182	-19.2715	-15.3532
183	-14.8053	-15.3804
184	-15.1469	-15.4647
185	-13.6902	-14.9254
186	-16.6296	-15.7479
187	-15.4442	-15.5867
188	-14.4764	-14.9598
189	-13.4175	-14.9296
190	-12.7675	-15.0323
191	-21.7987	-15.1459
192	-14.0063	-14.7891
193	-12.3754	-14.4434
194	-14.4729	-14.067
195	-16.2764	-13.8967
196	-14.9398	-14.143
197	-12.7048	-13.3697
198	-11.6416	-13.5368
199	-10.336	-13.7615
200	-11.5439	-13.5329
201	-15.4775	-13.502
202	-13.2924	-13.4755
203	-15.8439	-13.7576
204	-14.8468
205	-11.9584
206	-15.9374
207	-14.6473
208	-15.8087
300	-9.6149
301	-8.0159
302	-11.7938
303	-8.1974
304	-8.2744
305	-6.914
306	-9.3906
307	-9.3309
308	-20.6684
309	-16.4877
310	-10.8139
311	-16.9296
312	-23.4872
313	-20.6857
314	-17.9473
315	-24.7526
316	-21.1984
317	-22.5975
318	-16.8003
319	-17.1308
320	-22.6894
321	-19.8101
322	-21.1501
323	-24.0077
324	-15.1244
325	-21.3744
326	-23.4566
327	-18.5316
328	-25.7553
329	-17.6308
330	-21.393
331	-21.3035
332	-16.2937
333	-19.1971
334	-21.4292
335	-23.2114
336	-22.4272
337	-21.7391
338	-24.8943
339	-15.8982
340	-23.8797
341	-21.4111
342	-20.64
343	-21.3465
344	-20.4458
345	-20.4211
346	-17.5281
347	-16.0396
348	-19.679
350	-19.7536
351	-19.8857
352	-18.8303
353	-19.1523
354	-18.4467
355	-13.763
356	-18.887
357	-19.9986
358	-20.8992
359	-19.911
360	-16.7012
361	-24.6999
362	-21.4701
363	-17.8609
364	-20.4871
365	-16.6247
366	-20.732
367	-17.3089
368	-21.4766
369	-24.3112
370	-20.7987
371	-17.7555
372	-17.8219
373	-18.3925
374	-15.6259
375	-17.6881
376	-16.8472
377	-17.0985
378	-12.3596
379	-14.8704
380	-20.181
381	-17.6183
382	-16.2982
383	-20.8054
384	-20.7729
385	-22.5573
386	-21.5898
387	-19.775
388	-22.3391
389	-18.6484
390	-17.9964
391	-14.4029
392	-22.3618
393	-22.1137
394	-21.1274
395	-22.4483
396	-18.7599
397	-15.8666
398	-19.85
399	-16.6003
401	-20.3442
402	-17.7022
403	-17.9617
404	-15.5403
405	-18.6881
406	-20.6636
407	-20.659
408	-19.826
409	-21.8446
410	-13.2434
411	-15.9323
412	-18.0309
413	-15.6705
414	-18.1356
415	-16.6066
416	-17.1983
417	-15.2331
418	-17.3755
419	-20.148
420	-14.1283
421	-19.5002
422	-19.7655
423	-18.0401
424	-18.0986
425	-16.6924
426	-18.835
427	-19.1102
428	-22.0576
429	-19.7283
430	-20.4991
431	-18.0789
432	-19.5872
433	-18.2428
434	-16.6555
435	-19.0257
436	-19.5295
437	-16.9406
438	-19.6723
439	-19.7858
440	-20.9062
441	-20.4919
442	-17.6341
443	-18.2819
444	-17.7389
445	-18.6786
446	-19.7071
447	-14.3506
448	-18.3507
449	-18.1614
450	-15.7054
451	-16.2329
453	-15.3451
454	-14.5751
455	-13.2584
456	-14.7801
458	-9.1488
459	-16.7146
460	-11.8989
461	-12.113
462	-16.1973
463	-23.4716
464	-16.0033
465	-19.0882
466	-19.8842
467	-18.1598
468	-22.8787
469	-19.6778
470	-18.5742
471	-19.5655
472	-23.1274
473	-19.8682
474	-24.5133
475	-18.8557
476	-20.6083
477	-19.7649
478	-16.6532
479	-15.4993
480	-20.3062
481	-18.1184
482	-16.6555
483	-15.7954
484	-12.5227
485	-13.5648
486	-18.9136
487	-18.0157
488	-18.7262
489	-17.4481
490	-18.964			-16.9208
491	-17.4043
600	-21.752
601	-25.7608			-24.2346
603	-27.9464
604	-26.4285
605	-27.8283
606	-23.5025
607	-27.4621
608	-27.9317
609	-19.0586
610	-19.7526
611	-19.1575
612	-24.3362
613	-15.962
614	-18.6584
615	-17.8255
616	-16.9667
617	-12.8313
618	-19.3818
619	-19.4334
620	-18.967
621	-18.0222
622	-16.3222
623	-16.5856
624	-15.1596
625	-19.4241
626	-19.276
627	-22.2379
628	-18.521
629	-15.0433
630	-19.4667
631	-15.9759
632	-17.5103
633	-15.4941
634	-15.0892
635	-15.9403
636	-15.4156
637	-15.6949
638	-14.6815
639	-17.7704
640	-17.3302
641	-16.4486
642	-17.5325
643	-20.2665
644	-16.487
645	-21.1194
647	-19.2399
648	-15.7242
650	-14.6148
651	-16.7026
653	-16.0004
654	-16.3041
655	-13.1059
656	-17.6943
657	-18.8941
658	-13.323
659	-16.6571
660	-14.447
661	-16.0749
662	-15.6682
663	-14.2065
664	-16.2457
665	-15.498
666	-19.6233
667	-17.2863
668	-17.0781
669	-14.1276
670	-15.0401
671	-15.7811
672	-17.027
673	-17.6794
674	-17.5648
675	-14.7059
676	-19.2886
677	-15.5616
678	-18.0247
679	-17.2211
680	-17.623
681	-15.7909
682	-16.404
683	-16.017
684	-19.0107
685	-18.6208
686	-19.0459
687	-18.4252
688	-17.4904
689	-19.1477
690	-16.7565
691	-16.7201
692	-17.2458
693	-18.6706
694	-16.2007
695	-17.2914
696	-19.3746
697	-15.2048
698	-16.6539
700	-14.8798
701	-15.3334
702	-14.9879
703	-16.7317
704	-19.6867
705	-19.1283
706	-17.4333
707	-15.5892
708	-14.9753
709	-17.3784
710	-17.3209
711	-17.1747
712	-14.799
713	-17.0034
714	-16.039
715	-15.8816
716	-13.1423
717	-15.7572
718	-13.8965
719	-16.703
720	-15.4694
721	-17.2191
722	-14.5304
723	-14.0313
724	-11.8251
725	-16.5227
726	-16.6206
727	-16.4758
728	-17.3215
729	-15.1016
730	-20.6673
731	-15.0918
732	-14.4575
733	-15.6795
734	-13.68
735	-16.7115
736	-16.4455
737	-15.3306
738	-15.7156
739	-16.567
740	-14.1242
741	-14.0981
742	-12.5628
743	-16.3406
744	-18.0487
745	-16.5669
746	-16.3395
747	-16.8607
748	-13.4772
749	-12.7438
751	-9.339
752	-12.461
753	-13.0485
754	-14.1699
755	-12.7904
756	-12.0796
757	-13.2581
758	-14.6642
759	-12.5772
760	-15.7535
761	-13.8373
762	-13.6456
763	-12.5102
764	-12.6833
765	-13.5616
766	-12.5932
767	-12.9569
768	-9.8953
769	-10.054
770	-13.2734
771	-10.9863
772	-11.4818
773	-13.7969
774	-11.381
775	-10.3564
776	-12.5075
777	-12.8656
778	-11.8773
779	-14.1999
780	-13.1943
781	-10.3496
782	-7.813
783	-13.2444
784	-11.9907
785	-10.0158
786	-14.4545
787	-12.1822
788	-12.8388
789	-13.2943
790	-13.7374
791	-11.9774
792	-14.6183
793	-12.2794
794	-14.154
795	-14.7174
796	-12.7559
797	-15.7534
798	-13.8622
799	-12.7904
800	-9.0131
801	-12.0708
803	-10.8016
804	-8.1711
805	-16.074
806	-13.8413
807	-12.8073
808	-14.8708
809	-12.4434
810	-13.9106
811	-16.5302
812	-15.0483
813	-14.8186
814	-12.2127
815	-13.0471
816	-13.1844
817	-15.9326
818	-12.6309
819	-14.0826
820	-10.0448
821	-13.1191
822	-16.7825
823	-14.193
824	-14.953
825	-13.2514
826	-11.6111
827	-13.978
828	-15.609
829	-15.7251
830	-15.5147
831	-16.0844
832	-12.4975
833	-15.2191
834	-16.8514
835	-14.1705
836	-16.3311
837	-14.2444
838	-16.1331
839	-18.1147
840	-15.795
841	-16.3255
842	-15.8705
843	-16.0911
844	-17.2247
845	-16.642
846	-17.452
847	-15.3172
848	-15.9079
849	-17.0593
850	-15.4759
851	-14.2539
852	-12.9053
854	-12.0861
855	-13.226
856	-12.1454
857	-14.2446
858	-13.2833
860	-14.5088
861	-14.3076
862	-13.1579
863	-11.4143
864	-13.0623
865	-13.3497
867	-11.4508
868	-13.3577
869	-11.4429
870	-11.8366
871	-14.2265
872	-14.0673
873	-13.6103
874	-13.5367
875	-13.1037
876	-14.8968
877	-15.0453
878	-14.9483
879	-17.5755
880	-14.9236
881	-14.9416
882	-13.7916
883	-15.7736
884	-14.2509
885	-17.1852
886	-10.656
887	-12.6756
888	-15.9475
889	-13.6088
890	-13.7831
891	-15.4723
892	-11.1314
893	-10.6697
894	-15.6911
895	-14.3131
896	-15.3196
897	-12.1214
898	-14.9976
899	-12.9844
900	-13.738
901	-12.3573
902	-11.0089
903	-14.0857
905	-10.639
906	-12.5856
907	-11.3383
908	-9.7216
909	-13.5112
910	-13.2087
911	-15.8156
912	-14.1474
913	-13.5727
914	-12.8486
915	-14.7619
916	-12.4985
917	-12.3047	-14.2962
918	-16.421	-14.2678
919	-14.7916	-14.1595
920	-14.9561	-14.1587
921	-14.4939	-14.4363
922	-16.4623	-14.5586
923	-13.835	-14.6163
924	-12.3811	-14.4907
925	-12.8394	-14.345
926	-17.8156	-14.3296
927	-13.8436	-14.4205
928	-12.9393	-13.9819
929	-15.0401	-13.9649
930	-13.1891	-14.0309
931	-14.7862	-14.062
932	-15.4941	-13.7867
933	-11.6377	-13.9118
934	-13.6473	-14.1149
935	-13.1075	-13.8474
936	-13.1817	-14.1388
937	-14.7867	-13.8577
938	-15.2196	-13.9613
939	-15.1743	-14.1929
940	-12.0975	-14.0658
941	-16.3939	-14.383
942	-11.6944	-14.4767
943	-16.6337	-14.5012
944	-14.1858	-14.7386
945	-12.2489	-14.6173
946	-16.5966	-14.7543
947	-14.2126	-14.2912
948	-15.0554	-14.4404
949	-17.8313	-14.1156
950	-13.8399	-14.0689
951	-13.6049	-14.0945
952	-11.2993	-13.6135
953	-13.3361	-13.2444
954	-13.0608	-13.0995
956	-13.6725	-12.7185
957	-12.5306	-12.8439
958	-11.3056	-12.7312
959	-10.1525	-13.0933
960	-13.4611	-13.4951
961	-13.6403	-13.6488
962	-15.2192	-13.3752
963	-12.365	-13.7283
964	-15.2826	-14.0907
965	-17.7554	-14.1496
966	-14.7515	-14.1459
967	-10.6634	-14.0363
968	-16.4149
969	-15.2919
970	-10.8006
971	-13.42
972	-12.4349

## Sheet: Fig 2B
Peak PF angle								Peak PF angular velocity
	Baseline Late	Exposure Early	Exposure Late	Post-Exposure Early	Post-Exposure Late				Baseline Late	Exposure Early	Exposure Late	Post-Exposure Early	Post-Exposure Late
S01	-14.5703	-8.2619	-9.0826	-17.3735	-15.7883			S01	-163.601	-123.726	-141.573	-169.643	-177.758
S02	-12.2634	-11.1342	-14.7967	-21.4935	-11.7347			S02	-133.63	-112.653	-131.257	-195.825	-130.489
S03	-17.3392	-17.2579	-15.769	-23.536	-20.5973			S03	-156.209	-143.95	-114.365	-161.431	-132.479
S04	-19.0017	-13.129	-14.5463	-24.8863	-17.2068			S04	-136.123	-172.579	-157.69	-169.462	-159.869
S05	-19.0017	-13.129	-14.5463	-24.8863	-17.2068			S05	-156.637	-145.606	-141.912	-198.32	-155.572
S06	-17.0055	-15.8098	-11.7662	-20.8133	-16.0775			S06	-181.555	-168.011	-153.857	-188.114	-183.539
S07	-15.9845	-8.57792	-7.96454	-14.6904	-16.0764			S07	-135.721	-88.232	-90.3519	-125.823	-133.671
S08	-14.6285	-9.17928	-17.658	-25.9432	-13.9327			S08	-149.555	-130.451	-150.63	-205.886	-149.264
S09	-13.352	-20.8967	-22.6404	-33.5152	-17.281			S09	-172.108	-241.015	-231.066	-307.392	-188.207
S10	-13.9013	-18.4277	-16.7218	-19.7286	-17.1571			S10	-187.629	-211.234	-186.713	-207.331	-204.698
S11	-17.0665	-16.0444	-15.0239	-16.6203	-19.9532			S11	-154.04	-133.202	-117.604	-151.805	-154.461
S12	-10.7561	-11.9577	-10.431	-11.752	-12.4432			S12	-169.121	-130.715	-131.427	-143.798	-164.357
S13	-8.05146	-13.6406	-5.84407	-12.1948	-7.66382			S13	-100.528	-132.552	-103.971	-114.676	-115.661
S14	-8.867	-8.96204	-7.71528	-9.3395	-9.58333			S14	-104.274	-106.587	-107.472	-108.751	-105.566
S15	-9.43543	-21.0645	-17.0182	-15.1946	-10.1561			S15	-129.218	-176.227	-140.758	-154.028	-132.836
S16	-9.15667	-22.9252	-21.3424	-35.8271	-17.7679			S16	-126.16	-164.053	-168.756	-225.419	-146.63
S17	-19.7451	-21.9777	-18.8373	-24.2767	-20.8047			S17	-166.4	-194.515	-157.372	-184.866	-168.077
S18	-13.4364	-9.4097	-20.1683	-21.2892	-16.6796			S18	-134.748	-124.325	-174.795	-161.979	-143.157
S19	-8.53142	-4.65032	-2.37121	-15.1989	-10.2655			S19	-158.618	-144.536	-142.458	-192.819	-164.041
S20	-10.9197	-15.6091	-12.5394	-16.846	-6.9718			S20	-147.872	-163.216	-188.446	-184.641	-151.346
S21	-14.9638	-15.7995	-10.4851	-16.4868	-10.3692			S21	-170.602	-167.399	-128.193	-169.518	-138.954
S22	-9.42238	-8.66556	-6.36829	-17.291	-14.7404			S22	-134.228	-137.511	-106.775	-185.307	-171.373
S23	-18.1427	-12.3559	-12.5736	-23.0667	-19.4296			S23	-127.643	-92.0378	-93.194	-150.429	-140.229
S24	-7.65816	-5.8316	-4.32695	-11.7958	-7.44487			S24	-126.059	-123.748	-103.013	-129.112	-120.928
S25	-10.3383	-16.2527	-11.4294	-15.8091	-9.89998			S25	-139.725	-171.894	-126.12	-165.209	-136.077
S26	-15.8181	-15.5423	-20.8011	-22.4008	-16.2297			S26	-161.362	-146.296	-155.151	-166.291	-163.084
S27	-10.4092	-20.325	-14.2715	-21.5064	-12.5887			S27	-121.775	-173.926	-135.289	-175.508	-124.063
S28	-8.47499	-12.4438	-5.08517	-12.7584	-9.09931			S28	-133.83	-126.173	-124.659	-159.245	-142.425
S29	-10.4785	-11.1778	-12.3153	-22.6902	-11.7417			S29	-114.185	-118.168	-122.293	-175.67	-123.272
S30	-23.2432	-18.2916	-18.7287	-30.7969	-27.0305			S30	-179.513	-151.566	-155.13	-203.212	-191.169

## Sheet: Table 2
Peak PF angle R							Peak PF angle L
	Baseline Late	Exposure Early	Exposure Late	Post-Exposure Early	Post-Exposure Late		Baseline Late	Exposure Early	Exposure Late	Post-Exposure Early	Post-Exposure Late
S01	-14.5703	-8.2619	-9.0826	-17.3735	-15.7883		-17.022	-17.484	-18.3104	-16.9861	-17.235
S02	-12.2634	-11.1342	-14.7967	-21.4935	-11.7347		-18.9613	-20.034	-27.7492	-18.9988	-19.6216
S03	-17.3392	-17.2579	-15.769	-23.536	-20.5973		-28.6787	-29.0681	-32.2753	-28.6174	-28.0015
S04	-19.0017	-13.129	-14.5463	-24.8863	-17.2068		-18.3946	-17.9888	-23.6107	-21.1292	-20.2779
S05	-19.0017	-13.129	-14.5463	-24.8863	-17.2068		-23.3671	-23.6932	-25.7406	-25.5031	-23.2492
S06	-17.0055	-15.8098	-11.7662	-20.8133	-16.0775		-21.715	-25.301	-23.2757	-21.3217	-21.6724
S07	-15.9845	-8.57792	-7.96454	-14.6904	-16.0764		-22.5593	-19.6357	-24.4008	-22.2342	-21.8559
S08	-14.6285	-9.17928	-17.658	-25.9432	-13.9327		-23.8446	-24.6907	-26.5345	-25.8661	-23.8568
S09	-13.352	-20.8967	-22.6404	-33.5152	-17.281		-23.5286	-24.4945	-23.7864	-22.5903	-24.9182
S10	-13.9013	-18.4277	-16.7218	-19.7286	-17.1571		-22.3391	-16.7003	-20.7112	-17.2403	-22.4495
S11	-17.0665	-16.0444	-15.0239	-16.6203	-19.9532		-16.9802	-21.5259	-19.6096	-16.7381	-17.7477
S12	-10.7561	-11.9577	-10.431	-11.752	-12.4432		-21.8183	-24.9548	-22.143	-22.1959	-22.2158
S13	-8.05146	-13.6406	-5.84407	-12.1948	-7.66382		-17.3853	-19.9635	-21.6056	-15.9146	-17.5094
S14	-8.867	-8.96204	-7.71528	-9.3395	-9.58333		-19.6602	-15.958	-16.6586	-13.8672	-16.5333
S15	-9.43543	-21.0645	-17.0182	-15.1946	-10.1561		-20.9296	-19.3308	-19.3244	-20.9023	-21.8968
S16	-9.15667	-22.9252	-21.3424	-35.8271	-17.7679		-24.3391	-23.4577	-24.5046	-26.2567	-24.4662
S17	-19.7451	-21.9777	-18.8373	-24.2767	-20.8047		-29.5507	-30.0032	-30.4331	-31.2556	-29.376
S18	-13.4364	-9.4097	-20.1683	-21.2892	-16.6796		-21.2105	-29.9626	-23.9813	-21.0789	-21.2872
S19	-8.53142	-4.65032	-2.37121	-15.1989	-10.2655		-16.9783	-15.9764	-16.6028	-16.9109	-16.9291
S20	-10.9197	-15.6091	-12.5394	-16.846	-6.9718		-24.8902	-39.1629	-25.1809	-24.5873	-20.6737
S21	-14.9638	-15.7995	-10.4851	-16.4868	-10.3692		-22.8737	-25.2696	-25.5681	-25.0999	-21.7428
S22	-9.42238	-8.66556	-6.36829	-17.291	-14.7404		-13.3173	-16.5653	-15.5255	-15.1925	-15.6826
S23	-18.1427	-12.3559	-12.5736	-23.0667	-19.4296		-22.3745	-26.0503	-23.7888	-23.7742	-24.954
S24	-7.65816	-5.8316	-4.32695	-11.7958	-7.44487		-25.5403	-24.7775	-26.8088	-28.4156	-24.3436
S25	-10.3383	-16.2527	-11.4294	-15.8091	-9.89998		-18.5122	-23.734	-24.6239	-22.0437	-18.1097
S26	-15.8181	-15.5423	-20.8011	-22.4008	-16.2297		-19.6312	-21.5427	-22.8264	-21.8316	-20.2452
S27	-10.4092	-20.325	-14.2715	-21.5064	-12.5887		-12.9489	-14.7395	-12.9593	-13.6067	-11.2399
S28	-8.47499	-12.4438	-5.08517	-12.7584	-9.09931		-12.9443	-9.17818	-15.2079	-12.3109	-13.8532
S29	-10.4785	-11.1778	-12.3153	-22.6902	-11.7417		-17.0216	-19.9301	-18.8723	-20.2632	-16.6193
S30	-23.2432	-18.2916	-18.7287	-30.7969	-27.0305		-24.8391	-24.8711	-26.3744	-23.1554	-32.1105
Angular velocity R							Angular velocity L
	Baseline Late	Exposure Early	Exposure Late	Post-Exposure Early	Post-Exposure Late		Baseline Late	Exposure Early	Exposure Late	Post-Exposure Early	Post-Exposure Late
S01	-163.601	-123.726	-141.573	-169.643	-177.758		-193.002	-166.21	-181.287	-187.832	-193.58
S02	-133.63	-112.653	-131.257	-195.825	-130.489		-175.501	-160.528	-198.909	-169.517	-169.051
S03	-156.209	-143.95	-114.365	-161.431	-132.479		-224.617	-207.068	-217.875	-202.628	-218.125
S04	-136.123	-172.579	-157.69	-169.462	-159.869		-168.635	-140.141	-179.088	-164.52	-185.291
S05	-156.637	-145.606	-141.912	-198.32	-155.572		-165.524	-166.858	-170.021	-170.711	-161.722
S06	-181.555	-168.011	-153.857	-188.114	-183.539		-206.192	-218.916	-216.706	-192.768	-211.417
S07	-135.721	-88.232	-90.3519	-125.823	-133.671		-219.603	-182.8	-229.18	-212.934	-215.058
S08	-149.555	-130.451	-150.63	-205.886	-149.264		-191.265	-185.409	-194.105	-192.21	-197.133
S09	-172.108	-241.015	-231.066	-307.392	-188.207		-217.98	-209.816	-212.363	-215.036	-222.246
S10	-187.629	-211.234	-186.713	-207.331	-204.698		-230.294	-198.054	-211.965	-203.929	-238.171
S11	-154.04	-133.202	-117.604	-151.805	-154.461		-171.422	-188.262	-174.607	-173.286	-174.426
S12	-169.121	-130.715	-131.427	-143.798	-164.357		-213.453	-226.441	-207.622	-206.863	-210.725
S13	-100.528	-132.552	-103.971	-114.676	-115.661		-159.14	-137.342	-183.314	-145.443	-164.834
S14	-104.274	-106.587	-107.472	-108.751	-105.566		-190.938	-164.093	-169.837	-189.574	-195.935
S15	-129.218	-176.227	-140.758	-154.028	-132.836		-174.394	-153.369	-166.712	-177.795	-185.173
S16	-126.16	-164.053	-168.756	-225.419	-146.63		-225.316	-215.536	-218.151	-223.664	-220.016
S17	-166.4	-194.515	-157.372	-184.866	-168.077		-243.811	-264.319	-258.899	-256.231	-250.371
S18	-134.748	-124.325	-174.795	-161.979	-143.157		-184.057	-231.67	-185.9	-164.78	-177.875
S19	-158.618	-144.536	-142.458	-192.819	-164.041		-207.615	-199.871	-213.947	-222.39	-206.582
S20	-147.872	-163.216	-188.446	-184.641	-151.346		-238.063	-271.196	-252.391	-240.121	-232.857
S21	-170.602	-167.399	-128.193	-169.518	-138.954		-199.039	-214.105	-209.435	-215.761	-193.354
S22	-134.228	-137.511	-106.775	-185.307	-171.373		-185.298	-199.675	-195.591	-191.051	-189.06
S23	-127.643	-92.0378	-93.194	-150.429	-140.229		-180.756	-185.17	-186.595	-178.292	-197.834
S24	-126.059	-123.748	-103.013	-129.112	-120.928		-238.565	-237.021	-242.152	-247.957	-230.968
S25	-139.725	-171.894	-126.12	-165.209	-136.077		-156.082	-177.981	-175.743	-162.958	-144.232
S26	-161.362	-146.296	-155.151	-166.291	-163.084		-191.612	-185.908	-183.99	-189.531	-190.523
S27	-121.775	-173.926	-135.289	-175.508	-124.063		-156.499	-159.636	-156.302	-155.835	-158.469
S28	-133.83	-126.173	-124.659	-159.245	-142.425		-179.895	-141.961	-169.774	-171.131	-187.554
S29	-114.185	-118.168	-122.293	-175.67	-123.272		-148.486	-143.891	-153.461	-158.939	-154.6
S30	-179.513	-151.566	-155.13	-203.212	-191.169		-208.147	-184.852	-210.002	-189.86	-233.276

## Sheet: Fig3 A
															gait cycle #		max FP	angular velocity		mov. Av.
															2	2	-14.8157	-173.297		IC95% mov. Av.
															3	3	-13.1992	-179.834		600	-154.981
															4	4	-13.2073	-179.976		1000	-154.981
															5	5	-14.0774	-171.932
															7	7	-13.3562	-177.457
															8	8	-14.5996	-180.935		IC95% mov. Av.
															9	9	-13.1335	-171.616		600	-19.2709
															10	10	-13.2875	-171.503		1000	-19.2709
															11	11	-11.9476	-165.927
															12	12	-11.8157	-164.869
															13	13	-14.1163	-183.789		IC95% mov. Av.				-18.4438	-184.438
															14	14	-12.9316	-172.626		600	-18.4438			-28.547	-285.47
															15	15	-12.2929	-167.618		1000	-18.4438
															16	16	-12.3259	-159.605
															17	17	-12.3577	-175.295
															18	18	-18.2369	-201.368
															19	19	-14.1353	-175.039			IC_INF	150	-19.2709	-203.306
															20	20	-14.1053	-176.097				1000	-19.2709	-203.306
															21	21	-13.0683	-170.363			IC_SUP	150	-15.6322	-177.643
															22	22	-14.3044	-172.58				1000	-15.6322	-177.643
															23	23	-12.9262	-165.795
															24	24	-13.6933	-168.046
															25	25	-14.1293	-173.913
															26	26	-14.1537	-174.216
															27	27	-13.0457	-169.115
															28	28	-14.0382	-182.051
															29	29	-13.669	-175.463
															30	30	-14.885	-177.234
															31	31	-13.7626	-172.857
															32	32	-13.8047	-177.209
															33	33	-13.4004	-177.804
															34	34	-13.4282	-186.505
															35	35	-14.0454	-181.302
															36	36	-12.1403	-178.245
															37	37	-13.4308	-171.517
															38	38	-15.9204	-193.243
															39	39	-14.8914	-185.694
															40	40	-15.4892	-192.568
															41	41	-16.9056	-190.522
															42	42	-14.5645	-173.6
															43	43	-14.81	-173.318
															44	44	-15.0368	-177.689
															45	45	-15.4609	-189.593
															46	46	-13.4495	-168.173
															47	47	-14.2452	-175.378
															48	48	-16.606	-183.928
															49	49	-11.7494	-170.188
															50	50	-13.8913	-172.303
															51	51	-15.2018	-184.621
															52	52	-15.3161	-184.381
															53	53	-15.5053	-186.149
															55	55	-14.8361	-172.916
															56	56	-13.3733	-172.058
															60	60	-14.2524	-186.484
															61	61	-14.7823	-199.061
															62	62	-14.3484	-188.943
															63	63	-18.8024	-222.061
															64	64	-16.6628	-186.145
															65	65	-19.0795	-212.153
															66	66	-14.9216	-179.18
															67	67	-17.098	-191.388
															68	68	-15.8471	-199.781
															69	69	-14.8253	-189.673
															70	70	-15.3782	-188.972
															72	72	-17.7433	-207.305
															76	76	-12.5512	-167.836
															78	78	-14.9875	-183.744
															86	86	-12.6738	-179.878
															87	87	-14.1917	-173.445
															88	88	-14.2453	-175.733
															90	90	-15.3489	-180.131
															91	91	-14.4281	-176.432
															95	95	-13.6746	-162.939
															97	97	-12.9414	-164.658
															98	98	-14.4719	-167.781
															99	99	-12.5342	-167.886
															100	100	-12.5625	-170.588
															101	101	-12.6041	-171.221
															102	102	-14.7483	-177.43
															103	103	-14.0819	-171.312
															104	104	-13.9128	-171.386
															105	105	-10.9931	-162.861
															106	106	-11.9946	-162.979
															107	107	-12.0494	-159.389
															108	108	-17.4863	-196.078
															111	111	-13.4249	-164.657
															113	113	-12.3583	-167.979
															114	114	-12.187	-165.896
															115	115	-13.6528	-173.1
															116	116	-15.35	-186.385
															117	117	-12.0188	-169.101
															118	118	-11.8564	-160.533
															119	119	-13.4487	-160.706
															120	120	-12.5796	-160.493
															121	121	-12.8162	-169.602
															122	122	-12.9874	-162.482
															123	123	-14.1634	-178.638
															124	124	-13.4176	-182.331
															125	125	-15.5389	-184.181
															126	126	-13.1955	-175.472
															127	127	-14.9904	-189.891
															128	128	-12.911	-172.094
															129	129	-14.7704	-180.497
															130	130	-15.5388	-179.908
															134	134	-12.3131	-179.306		-14.1023
															135	135	-13.8972	-167.706		-13.9084
															136	136	-14.0596	-170.896		-13.8911
															137	137	-15.2214	-178.166		-14.0807
															138	138	-14.4457	-181.012		-13.7611
															139	139	-13.7823	-170.32		-13.6952
															140	140	-11.062	-160.498		-13.7275
															141	141	-14.8008	-176.338		-13.821
															142	142	-14.9968	-178.016		-13.914
															143	143	-11.2549	-158.197		-13.8076
															144	144	-14.8135	-174.124		-13.9766
															145	145	-12.6683	-166.556		-14.046
															146	146	-14.9254	-186.057		-14.8332
															147	147	-15.0834	-184.209		-14.7862
															148	148	-14.0506	-176.597		-14.7369
															149	149	-16.305	-184.315		-14.9865
															150	150	-14.5457	-186.308		-15.0808
															152	152	-19.7212	-217.922		-15.3906
															153	153	-14.2831	-182.154		-15.1809
															154	154	-14.4545	-179.337		-15.0089
															156	156	-14.0004	-180.653		-14.7104
															157	157	-15.8511	-189.392		-14.4701
															158	158	-16.0762	-184.407		-14.7299
															159	159	-12.619	-160.279		-14.0862
															160	160	-13.191	-164.429		-13.8653
															161	161	-10.7675	-152.371		-13.6393
															162	162	-13.6609	-174.154		-13.6303
															164	164	-17.4035	-186.712		-13.1783
															165	165	-12.6405	-172.425		-12.9118
															168	168	-11.854	-174.053		-12.8245
															169	169	-11.9678	-160.205		-12.8124
															170	170	-13.9021	-176.683		-12.9841
															171	171	-10.8784	-155.752		-12.8623
															175	175	-13.1449	-172.084		-12.3718
															176	176	-11.6591	-166.85		-12.3412
															177	177	-13.0573	-178.327		-12.4155
															178	178	-12.6561	-169.026		-12.3761
															179	179	-12.3215	-164.678		-12.1639
															180	180	-12.0084	-168.831		-12.2445
															181	181	-12.3031	-163.457		-12.1707
															182	182	-12.6716	-167.56		-12.0844
															183	183	-11.5346	-167.907		-12.1075
															184	184	-11.568	-185.066		-12.1444
															185	185	-11.7649	-170.229		-12.1216
															186	186	-12.3326	-165.438		-12.2658
															188	188	-10.71	-156.273		-12.2934
															189	189	-13.3122	-165.267		-12.2949
															190	190	-13.0615	-165.904		-12.6611
															191	191	-12.0711	-163.856		-12.8246
															192	192	-13.594	-170.3		-12.8499
															193	193	-12.6067	-163.151
															197	197	-12.6882	-157.743
															198	198	-15.563	-188.22
															199	199	-13.3661	-164.934
															200	200	-12.0432	-157.831
															202	305	-13.9012	-183.043
															203	306	-18.4134	-212.63
															204	307	-23.4142	-267.581
															205	308	-23.641	-267.772
															206	309	-25.1138	-274.05
															207	310	-26.7922	-295.184
															208	311	-31.7567	-327.523
															209	312	-32.2701	-330.627
															210	313	-30.7609	-321.927
															211	314	-28.3151	-302.413
															212	315	-29.0966	-305.113
															213	316	-22.4957	-248.206
															214	317	-30.1781	-316.615
															215	318	-23.2653	-245.01
															216	319	-28.4118	-300.826
															217	320	-28.9244	-311.57
															218	321	-27.0218	-281.169
															219	322	-26.7476	-285.912
															220	323	-22.0289	-252.803
															221	324	-29.5478	-305.645
															222	325	-28.6532	-292.495
															223	326	-30.0647	-317.436
															224	327	-28.5074	-295.633
															225	328	-29.5517	-301.276
															226	329	-23.1014	-255.559
															227	330	-29.8522	-307.106
															228	331	-27.7686	-285.366
															229	332	-32.8661	-327.57
															230	333	-30.1462	-313.051
															231	334	-28.675	-286.858
															232	335	-25.6422	-269.753
															233	336	-23.6987	-269.99
															234	337	-28.9091	-300.178
															235	338	-18.1403	-205.452
															236	339	-25.9181	-274.687
															237	340	-26.3882	-276.021
															239	342	-21.7214	-239.48
															240	343	-21.005	-230.366
															241	344	-18.7175	-213.77
															242	345	-25.3248	-262.121
															243	346	-22.6227	-244.332
															244	347	-27.6498	-290.074
															245	348	-24.462	-253.132
															246	349	-21.0442	-224.691
															247	350	-25.9762	-275.427
															248	351	-23.6101	-251.493
															249	352	-23.7741	-254.873
															250	353	-28.025	-283.286
															251	354	-27.6671	-277.103
															252	355	-27.257	-269.673
															253	356	-24.2022	-237.403
															256	359	-28.3957	-278.631
															257	360	-27.8276	-284.963
															258	361	-28.5574	-282.812
															259	362	-26.5405	-275.565
															260	363	-15.9133	-190.82
															263	366	-26.9933	-267.561
															264	367	-24.4884	-259.858
															265	368	-27.4353	-288.178
															266	369	-29.2651	-295.877
															267	370	-19.4995	-217.148
															268	371	-22.1256	-236.178
															271	374	-26.6596	-268.122
															273	376	-22.7526	-239.094
															278	381	-25.2959	-256.252
															279	382	-20.2974	-212.665
															280	383	-20.9575	-232.985
															281	384	-12.5226	-157.969
															282	385	-28.6333	-281.709
															283	386	-23.8364	-246.26
															284	387	-20.0971	-213.079
															285	388	-24.2151	-243.792
															286	389	-23.676	-247.13
															287	390	-24.2705	-256.016
															288	391	-24.5984	-249.097
															289	392	-25.1514	-253.53
															290	393	-22.2488	-231.472
															291	394	-24.5288	-249.855
															292	395	-16.7967	-196.108
															293	396	-26.3481	-263.055
															294	397	-21.3521	-231.764
															295	398	-18.858	-203.474
															296	399	-21.8688	-225.029
															297	400	-24.078	-254.306
															298	401	-22.6919	-241.6
															299	402	-27.3397	-280.13
															300	403	-22.322	-229.708
															301	404	-24.0829	-247.446
															302	405	-23.608	-237.414
															303	406	-20.5778	-209.764
															304	407	-22.5514	-233.664
															305	408	-23.6131	-239.034
															306	409	-19.5635	-209.403
															309	412	-25.5587	-255.603
															310	413	-22.8262	-240.414
															311	414	-20.2853	-221.227
															312	415	-22.5362	-228.735
															313	416	-24.3633	-244.6
															314	417	-19.2615	-214.176
															315	418	-19.9596	-227.006
															316	419	-19.7981	-208.428
															317	420	-23.0484	-235.529
															318	421	-20.0776	-212.715
															319	422	-15.4633	-182.725
															320	423	-17.4582	-193.634
															321	424	-27.572	-283.51
															322	425	-20.6854	-216.599
															323	426	-23.053	-238.28
															324	427	-25.2948	-263.084
															325	428	-21.4472	-227.483
															326	429	-20.5802	-219.514
															327	430	-23.171	-241.074
															328	431	-22.1308	-219.63
															329	432	-21.7658	-230.975
															330	433	-23.1331	-244.419
															331	434	-23.4436	-248.409
															332	435	-22.5832	-228.61
															333	436	-22.0555	-236.112
															334	437	-19.9346	-214.731
															335	438	-23.9959	-252.333
															336	439	-21.5908	-226.144
															337	440	-21.4585	-224.372
															338	441	-20.2657	-220.763
															339	442	-14.2999	-168.945
															340	443	-26.1183	-263.82
															341	444	-22.3745	-237.099
															342	445	-20.7126	-226.472
															343	446	-23.1991	-235.612
															344	447	-24.0142	-244.177
															345	448	-24.7135	-245.604
															346	449	-21.0761	-216.714
															347	450	-23.6706	-240.759
															348	451	-20.5905	-208.155
															349	452	-20.1821	-206.787
															350	453	-24.8992	-237.541
															351	454	-30.0731	-297.874
															352	455	-22.7967	-241.727
															353	456	-20.3112	-219.222
															354	457	-21.3458	-232.385
															355	458	-22.4357	-228.286
															356	459	-20.7847	-214.404
															357	460	-25.5826	-261.203
															358	461	-23.7074	-233.995
															359	462	-22.9176	-237.675
															360	463	-25.1609	-246.081
															363	466	-26.4178	-250.494
															364	467	-21.6595	-222.803
															365	468	-24.4639	-241.308
															366	469	-20.9568	-213.236
															367	470	-23.8451	-239.713
															368	471	-24.8879	-262.774
															369	472	-23.5537	-239.163
															370	473	-24.2299	-230.956
															371	474	-21.0817	-212.689
															372	475	-21.3133	-220.172
															373	476	-20.7053	-220.338
															374	477	-22.9206	-241.58
															375	478	-25.3894	-253.651
															376	479	-20.8251	-218.154
															377	480	-26.3233	-257.214
															378	481	-25.1349	-252.581
															379	482	-22.6194	-223.746
															380	483	-20.4965	-206.983
															381	484	-23.6828	-236.018
															382	485	-23.1164	-239.562
															383	486	-22.202	-232.457
															384	487	-22.3821	-235.902
															385	488	-21.7379	-223.857
															386	489	-22.8888	-230.39
															387	490	-19.378	-208.779
															388	491	-19.519	-205.474
															389	492	-14.649	-162.643
															390	493	-23.0306	-234.787
															391	494	-22.8132	-232.155
															392	495	-19.7736	-205.298
															393	496	-24.3059	-237.067
															394	497	-23.6514	-244.884
															395	498	-17.8048	-203.884
															397	605	-35.764	-316.098
															398	606	-34.2503	-305.69
															399	607	-34.1278	-318.759
															400	608	-31.2911	-304.923
															401	609	-32.143	-291.489
															402	610	-31.0795	-288.923
															403	611	-29.6598	-277.047
															404	612	-30.2229	-279.252
															405	613	-26.7517	-265.644
															406	614	-27.1831	-266.184
															407	615	-22.1645	-233.956
															408	616	-29.6081	-281.597
															409	617	-28.0976	-275.801
															410	618	-30.0789	-279.471
															411	619	-27.9544	-264.461
															412	620	-24.2551	-245.197
															413	621	-24.8672	-247.298
															414	622	-24.4713	-243.36
															415	623	-25.3456	-246.813
															416	624	-25.6762	-248.087
															417	625	-23.9201	-226.296
															418	626	-22.7615	-238.064
															419	627	-23.8949	-234.846
															420	628	-16.8301	-202.73
															421	629	-18.9388	-207.212
															422	630	-20.3941	-210.595
															423	631	-21.1301	-219.663
															424	632	-22.7856	-226.333
															425	633	-19.4395	-214.287
															426	634	-14.1391	-174.901
															427	635	-22.3242	-229.685
															428	636	-23.3565	-238.277
															429	637	-22.0832	-216.814
															430	638	-26.4201	-251.114
															431	639	-22.4004	-223.181
															432	640	-23.5802	-231.95
															433	641	-23.4402	-243.997
															435	643	-25.442	-257.106
															436	644	-21.044	-222.69
															437	645	-29.7525	-281.07
															438	646	-20.9949	-225.298
															439	647	-20.3108	-214.713
															440	648	-20.8153	-221.058
															441	649	-22.4462	-230.949
															442	650	-23.8416	-240.394
															443	651	-21.8066	-220.455
															444	652	-24.9875	-246.16
															445	653	-14.8296	-172.215
															446	654	-15.7833	-190.138
															447	655	-26.5499	-271.861
															449	657	-20.0315	-207.648
															450	658	-21.3869	-226.22
															453	661	-23.5795	-240.424
															454	662	-12.1587	-156.21
															458	666	-18.7889	-195.382
															459	667	-16.3179	-189.366
															460	668	-20.4632	-212.465
															463	671	-17.4611	-185.773
															464	672	-22.9723	-248.063
															465	673	-19.4924	-212.413
															466	674	-19.7001	-215.2
															469	677	-19.6662	-211.988
															470	678	-24.1361	-237.869
															471	679	-19.787	-214.773
															472	680	-19.8923	-206.165
															473	681	-22.6864	-222.907
															474	682	-18.383	-193.85
															475	683	-17.8661	-200.066
															476	684	-20.0404	-208.935
															477	685	-18.8516	-202.07
															478	686	-19.898	-205.246
															479	687	-18.0493	-192.1
															480	688	-23.1263	-239.826
															481	689	-22.8031	-231.942
															482	690	-21.973	-218.894
															483	691	-19.7786	-221.214
															484	692	-22.8027	-217.903
															485	693	-16.9186	-188.543
															486	694	-20.5578	-222.792
															487	695	-18.8552	-226.661
															488	696	-20.4308	-227.894
															489	697	-19.7296	-211.565
															490	698	-19.3763	-215.73
															491	699	-18.8056	-219.398
															492	700	-21.766	-240.586
															493	701	-19.4758	-209.564
															494	702	-19.6277	-214.732
															495	703	-22.66	-231.456
															499	707	-20.973	-225.489
															500	708	-17.489	-191.567
															501	709	-19.3365	-201.126
															502	710	-18.8888	-206.015
															503	711	-18.0393	-195.333
															504	712	-18.5526	-207.47
															505	713	-17.1347	-192.836
															506	714	-20.1342	-214.859
															507	715	-18.5377	-195.908
															508	716	-18.7355	-198.827
															509	717	-16.7953	-185.841
															510	718	-15.7806	-181.681
															511	719	-16.3575	-205.297
															512	720	-16.5887	-203.886
															513	721	-16.4748	-195.472
															514	722	-17.5616	-193.249
															515	723	-19.1183	-219.436
															516	724	-16.718	-203.265
															517	725	-17.436	-208.126
															518	726	-19.5331	-219.091
															519	727	-19.7989	-209.345
															520	728	-18.3194	-201.99
															521	729	-19.784	-213.061
															522	730	-17.3089	-190.292
															523	731	-15.6297	-175.56
															524	732	-20.7426	-228.597
															525	733	-17.8125	-199.174
															526	734	-16.9866	-187.019
															527	735	-18.3379	-197.284
															528	736	-16.9811	-190.608
															529	737	-17.9451	-196.711
															530	738	-19.7389	-216.182
															531	739	-14.1871	-166.848
															532	740	-15.7704	-177.937
															533	741	-16.4009	-176.296
															534	742	-15.9233	-189.146
															535	743	-16.6921	-187.507
															536	744	-14.2245	-172.118
															537	745	-15.5397	-179.39
															538	746	-12.5448	-170.283
															539	747	-12.2084	-174.88
															540	748	-14.4703	-184.358
															541	749	-19.4333	-213.29
															542	750	-18.4466	-185.291
															543	751	-15.4449	-180.111
															544	752	-20.0455	-216.849
															545	753	-18.6692	-196.437
															546	754	-18.026	-204.974
															547	755	-17.2482	-201.674
															548	756	-18.2918	-197.302
															549	757	-15.1636	-178.507
															552	760	-17.6976	-194.141
															553	761	-16.5458	-183.703
															554	762	-15.5658	-173.761
															555	763	-14.2585	-178.302
															556	764	-14.0246	-167.531
															557	765	-16.1097	-191.406
															558	766	-16.7888	-203.185
															559	767	-13.6358	-183.489
															560	768	-16.7653	-198.498
															561	769	-16.6337	-192.579
															562	770	-15.5948	-184.147
															563	771	-15.0113	-174.245
															564	772	-14.7527	-176.919
															565	773	-18.9018	-204.298
															566	774	-17.5807	-192.745
															567	775	-15.6105	-182.084
															568	776	-15.822	-179.711
															570	778	-15.5728	-177.81
															571	779	-12.6536	-165.041
															572	780	-15.9712	-200.996
															573	781	-21.0293	-223.543
															574	782	-14.9982	-176.041
															575	783	-16.2331	-178.315
															576	784	-16.6924	-206.23
															577	785	-17.6031	-192.026
															578	786	-17.8551	-184.047
															579	787	-14.7899	-168.991
															580	788	-14.8682	-181.974
															581	789	-17.1007	-198.717
															582	790	-15.2862	-183.331
															583	791	-16.8168	-190.226
															584	792	-15.8993	-187.173
															585	793	-16.6205	-198.959
															586	794	-18.6794	-199.431
															587	795	-13.7789	-169.771
															588	796	-14.5026	-189.677
															589	797	-14.7124	-181.478
															590	798	-16.3963	-189.692
															591	799	-14.8467	-170.31
															592	800	-16.2464	-191.248
															593	801	-15.3898	-195.026
															594	802	-14.9316	-178.505
															595	803	-14.1745	-177.199
															596	804	-21.4272	-223.355
															597	805	-17.9112	-200.589
															598	806	-15.882	-189.818
															599	807	-16.3692	-186.724
															600	808	-14.71	-178.349
															601	809	-15.085	-183.052
															603	811	-16.5266	-175.093
															604	812	-17.1272	-182.359
															605	813	-12.809	-158.498
															606	814	-16.3484	-189.587
															607	815	-13.6508	-179.746
															608	816	-15.5314	-179.451
															609	817	-14.0164	-180.984
															610	818	-15.4992	-174.529
															611	819	-20.6305	-204.932
															612	820	-17.1572	-200.465
															613	821	-14.9131	-180.536
															614	822	-17.5413	-188.089
															615	823	-15.849	-192.271
															616	824	-16.7966	-189.007
															617	825	-13.6223	-166.541
															618	826	-12.763	-166.126
															619	827	-19.452	-205.52
															620	828	-15.1441	-185.947
															621	829	-17.7051	-188.522
															622	830	-17.3595	-184.774
															623	831	-18.1663	-193.722
															624	832	-17.6062	-204.731
															625	833	-16.6909	-184.475
															626	834	-15.0599	-178.032
															627	835	-15.7004	-186.789
															628	836	-15.3412	-177.38
															629	837	-17.2403	-183.128
															630	838	-21.3279	-213.332
															631	839	-18.1122	-189.034
															632	840	-17.4752	-179.158
															633	841	-15.5301	-176.505
															634	842	-17.4073	-192.204
															635	843	-16.9179	-185.984
															636	844	-16.8102	-203.935
															637	845	-17.3063	-198.304
															638	846	-19.2669	-208.423
															639	847	-20.2503	-209.765
															640	848	-17.0753	-196.671
															641	849	-16.0885	-181.438
															642	850	-18.9389	-196.672
															643	851	-16.6011	-184.783
															644	852	-16.502	-187.393
															645	853	-20.2182	-208.924
															646	854	-15.5064	-185.45
															647	855	-18.5157	-203.089
															648	856	-16.727	-186.678
															649	857	-18.2552	-187.161
															650	858	-15.2915	-175.472
															651	859	-16.3639	-183.731
															652	860	-16.6486	-178.814
															653	861	-15.394	-174.715
															656	864	-14.2596	-170.29
															657	865	-15.1417	-178.62
															658	866	-16.3793	-184.452
															659	867	-16.9813	-184.223
															660	868	-14.8793	-172.341
															661	869	-15.4599	-189.573
															662	870	-12.7533	-173.271
															663	871	-15.619	-185.098
															664	872	-16.1296	-188.744
															665	873	-18.8181	-202.69
															666	874	-18.1105	-186.669
															667	875	-16.5871	-186.557
															668	876	-15.4346	-181.631
															669	877	-15.1725	-185.536
															670	878	-15.6987	-172.324
															671	879	-15.1123	-173.577
															672	880	-17.6588	-188.966
															673	881	-17.9781	-196.456
															674	882	-18.019	-194.29
															675	883	-17.0936	-193.881
															676	884	-18.7032	-200.68
															677	885	-16.0429	-187.926
															678	886	-16.4538	-198.263
															679	887	-15.7977	-186.486
															680	888	-18.0356	-187.996
															681	889	-16.418	-171.761
															682	890	-17.8715	-189.659
															683	891	-17.1336	-187.825
															684	892	-14.3997	-173.434
															685	893	-14.7544	-182.335
															686	894	-15.7141	-174.15
															687	895	-15.2796	-176.548
															688	896	-17.7967	-195.368
															689	897	-18.6753	-196.005
															690	898	-16.8908	-188.75
															691	899	-15.2141	-175.668
															692	900	-14.8119	-164.828
															693	901	-17.0965	-187.406
															694	902	-21.5834	-225.776
															695	903	-12.6655	-162.546
															696	904	-15.2235	-180.125
															697	905	-13.8461	-175.282
															698	906	-15.4421	-183.003
															699	907	-13.3666	-167.525
															700	908	-16.847	-197.262
															701	909	-15.1437	-184.432
															702	910	-17.7445	-196.821
															703	911	-15.0292	-178.403
															704	912	-18.1228	-197.037
															705	913	-16.0357	-187.6
															706	914	-15.8557	-185.85
															709	917	-18.2729	-189.344
															710	918	-14.6978	-172.388
															711	919	-16.0659	-186.505
															712	920	-17.5275	-197.824
															713	921	-12.6398	-162.918
															714	922	-14.1662	-176.44
															715	923	-15.6028	-185.944
															716	924	-13.7042	-174.404
															717	925	-13.9725	-170.654
															718	926	-14.2988	-179.895
															719	927	-17.3724	-192.339
															720	928	-15.4131	-178.365
															721	929	-20.1196	-208.308
															722	930	-16.331	-197.42
															723	931	-16.1672	-197.001
															724	932	-17.4069	-184.25
															725	933	-15.719	-176.464
															726	934	-19.0451	-208.225
															727	935	-20.1679	-211.949
															728	936	-16.7604	-206.346
															729	937	-18.5901	-200.486
															730	938	-18.0456	-196.873
															731	939	-26.9941	-259.843
															732	940	-19.6174	-197.999
															733	941	-16.291	-179.79		-18.8905
															734	942	-16.3248	-196.016		-19.143
															735	943	-18.8122	-209.908		-19.0487
															736	944	-19.6706	-223.485		-19.1747
															737	945	-16.2654	-184.813		-18.2859
															738	946	-20.4235	-204.113		-18.0879
															739	947	-19.5388	-191.252		-18.3538
															740	948	-17.5526	-189.697		-18.2606
															741	949	-19.4314	-195.101		-18.0372
															742	950	-17.2176	-186.451		-17.7504
															743	951	-17.4391	-185.58		-18.2812
															744	952	-19.2163	-208.692		-17.9413
															745	953	-15.2988	-176.935		-18.3096
															746	954	-16.3546	-190.83		-18.4723
															747	955	-16.5158	-181.745		-18.3185
															748	956	-22.1044	-217.137		-18.174
															749	957	-16.6854	-185.325		-18.2732
															750	958	-23.5893	-233.2		-18.1828
															751	959	-19.3426	-198.518		-18.4046
															752	960	-17.7398	-190.602		-18.4333
															753	961	-15.6279	-167.076		-18.2929
															754	962	-18.5304	-192.594		-17.7405
															755	963	-18.222	-187.956		-17.6084
															756	964	-17.7381	-188.548		-16.7542
															757	965	-16.6709	-187.426		-16.2877
															758	966	-14.9709	-171.653		-16.379
															759	967	-16.0277	-175.469		-16.6044
															762	970	-15.2327	-178.769		-16.5824
															763	971	-14.1927	-172.094		-16.5456
															764	972	-14.2114	-164.54		-16.5821
															765	973	-18.7447	-201.124		-16.3032
															766	974	-18.1065	-195.217		-16.3569
															767	975	-18.2884	-194.505		-16.6183
															768	976	-17.8175	-189.488		-16.494
															769	977	-18.1398	-189.279		-16.5769
															770	978	-13.6024	-160.14		-16.5961
															772	980	-15.5618	-183.097		-16.6849
															773	981	-18.9036	-196.957		-16.1981
															774	982	-13.8653	-173.756		-16.2396
															775	983	-15.1048	-169.039		-16.316
															776	984	-14.4223	-171.543		-16.3524
															777	985	-19.7213	-206.618		-16.9214
															778	986	-12.752	-186.324		-17.005
															779	987	-18.7452	-212.3		-16.6601
															780	988	-18.6571	-213.004		-17.1072
															781	989	-18.5405	-195.135		-17.3946
															782	990	-19.8611	-198.707		-17.6578
															783	991	-16.4818	-188.058		-17.0896
															784	992	-15.1093	-176.248		-17.4966
															785	993	-18.7842	-193.864		-17.3091
															786	994	-18.2656	-188.741
															787	995	-17.3173	-181.285
															788	996	-13.4718	-163.13
															789	997	-17.2285	-182.605
															790	998	-16.6828	-178.893

## Sheet: Fig3 B
																Graph max FP					mov. Av.
																				INF	IC95% mov. Av.			vitesse				mean mov. Av.	SD mov. Av.	IC95%	IC95% mov. Av.
																					150	-21.609		-183.14				-17.4882	1.06823	2.13646	366	-19.6247	INF
																					1000	-21.6906		-183.14							727	-15.3518	SUP
																				SUP	IC95% mov. Av.							-167.973	7.58388	15.1678	-183.14
																gait cycle #		max FP	angular velocity		150	-19.5309		-152.805							-152.805
																1	1	-13.9998	-133.73		1000	-19.5309		-152.805
																2	2	-15.4834	-137.613
																3	3	-12.4485	-127.992
																4	4	-12.1569	-128.108
																5	5	-11.9298	-125.356
																6	6	-14.8689	-148.839
																7	7	-15.5429	-142.077
																8	8	-16.244	-152.676
																9	9	-16.5313	-153.761
																10	10	-17.9711	-165.611
																11	11	-16.3468	-150.157
																12	12	-17.4549	-165.009
																13	13	-17.865	-170.177
																14	14	-17.3736	-162.541
																15	15	-18.4587	-158.459
																16	16	-17.3475	-151.332
																17	17	-19.6764	-165.782
																18	18	-19.2877	-168.199
																19	19	-18.0759	-164.289
																20	20	-18.6527	-166.652
																21	21	-18.9721	-169.118
																22	22	-20.256	-171.599
																23	23	-18.2989	-173.599
																24	24	-19.0669	-174.386
																25	25	-19.5372	-170.384
																26	26	-18.8869	-165.361
																27	27	-17.8569	-166.015
																28	28	-19.7568	-189.366
																29	29	-19.1911	-177.826
																30	30	-18.7852	-169.702
																31	31	-20.0235	-176.385
																32	32	-19.8003	-174.516
																33	33	-20.4306	-169.511
																34	34	-21.9893	-185.097
																35	35	-21.8962	-180.371
																36	36	-21.2029	-177.047
																37	37	-18.9245	-157.374
																38	38	-20.9553	-182.678
																39	39	-20.3468	-177.485
																40	40	-19.2252	-175.278
																41	41	-20.5081	-183.81
																42	42	-18.7092	-166.321
																43	43	-20.0866	-183.632
																44	44	-22.0285	-189.606
																45	45	-22.7828	-189.536
																46	46	-20.3061	-182.376
																47	47	-21.733	-186.853
																48	48	-19.1911	-164.782
																50	50	-13.5341	-98.084
																51	51	-17.8715	-153.372
																52	52	-18.3212	-162.568
																53	53	-16.6492	-154.433
																54	54	-18.2345	-157.267
																55	55	-19.4544	-157.895
																56	56	-21.2925	-173.423
																57	57	-20.2616	-159.617
																58	58	-18.2799	-160.95
																59	59	-18.3871	-177.827
																60	60	-17.4929	-170.001
																61	61	-16.7233	-156.973
																62	62	-18.7892	-175.593
																63	63	-18.1092	-171.548
																64	64	-17.739	-172.655
																65	65	-16.0721	-156.36
																66	66	-17.7186	-183.904
																67	67	-17.8212	-172.133
																68	68	-19.2562	-171.303
																69	69	-19.0764	-164.761
																70	70	-18.3943	-166.379
																71	71	-20.2407	-174.546
																72	72	-18.7015	-166.109
																73	73	-19.492	-166.28
																74	74	-19.4188	-171.405
																75	75	-19.3326	-161.572
																76	76	-19.7392	-169.328
																77	77	-20.1088	-174.777
																78	78	-18.4581	-167.873
																79	79	-18.8424	-158.495
																80	80	-17.9216	-166.27
																81	81	-17.6195	-150.759
																82	82	-18.8381	-156.727
																83	83	-20.0829	-171.011
																84	84	-21.3143	-177.338
																85	85	-21.2107	-170.08
																86	86	-20.6503	-162.329
																87	87	-22.4618	-184.398
																88	88	-20.5459	-161.019
																89	89	-19.7766	-157.392
																90	90	-21.5875	-166.434
																91	91	-21.4779	-169.116
																92	92	-21.3831	-173.401
																93	93	-21.5516	-172.308
																94	94	-19.5594	-156.844
																95	95	-20.6649	-178.228
																96	96	-23.9007	-178.585
																97	97	-21.0924	-164.541
																98	98	-21.1048	-165.509
																100	100	-21.6662	-119.944
																101	101	-21.3802	-157.955
																102	102	-19.2102	-158.278
																103	103	-20.0734	-155.708
																104	104	-18.0779	-158.567
																105	105	-21.1652	-176.707
																106	106	-19.6741	-162.521
																107	107	-20.6337	-162.437
																108	108	-21.209	-170.062
																109	109	-19.3626	-161.263
																110	110	-21.1469	-172.37
																111	111	-19.9015	-173.09
																112	112	-20.5879	-169.811
																113	113	-21.3374	-171.244
																114	114	-19.6696	-171.045
																115	115	-18.5414	-161.765
																116	116	-19.4613	-169.892
																117	117	-20.4494	-182.193
																118	118	-19.7996	-172.144
																119	119	-21.5363	-190.504
																120	120	-19.4664	-172.587
																121	121	-19.6885	-173.729
																122	122	-19.7341	-165.538
																123	123	-20.7467	-169.066
																124	124	-19.6892	-161.263
																125	125	-19.5643	-162.907
																126	126	-19.635	-169.322
																127	127	-20.2646	-177.552
																128	128	-21.1781	-178.734
																129	129	-20.8806	-175.705
																130	130	-20.1868	-178.98
																131	131	-19.6863	-170.39
																132	132	-19.5492	-169.579
																133	133	-20.5575	-172.065
																134	134	-19.4054	-161.717
																135	135	-20.0192	-162.265
																136	136	-18.7729	-166.196
																137	137	-19.322	-168.909
																138	138	-18.8385	-168.845
																139	139	-19.1086	-175.136
																140	140	-18.6809	-172.926
																141	141	-19.8788	-171.291
																142	142	-19.4626	-160.111
																143	143	-21.1715	-174.415
																144	144	-19.5075	-157.057
																145	145	-20.0755	-161.933
																146	146	-22.1046	-167.506
																147	147	-21.138	-167.918
																148	148	-19.7035	-172.22
																150	150	-18.8576	-157.78
																151	151	-19.8644	-164.646
																152	152	-19.1497	-158.842
																153	153	-20.0187	-167.077
																154	154	-20.6231	-168.259
																155	155	-19.6674	-176.036
																156	156	-18.284	-158.028
																157	157	-20.0522	-170.003
																158	158	-20.6405	-170.2
																159	159	-20.8894	-168.367
																160	160	-21.2099	-213.069
																161	161	-20.414	-141.664
																162	162	-19.2775	-159.663
																163	163	-19.096	-157.018
																164	164	-18.398	-158.012
																165	165	-18.2979	-151.962
																166	166	-17.8125	-155.296
																167	167	-19.3517	-162.704
																168	168	-18.218	-154.143
																169	169	-20.4591	-172.493
																170	170	-20.2035	-160.929
																171	171	-20.6757	-179.389
																172	172	-21.1823	-175.133
																173	173	-21.7531	-173.957
																174	174	-20.3391	-178.721
																175	175	-20.0473	-165.513
																176	176	-19.3217	-166.692
																177	177	-19.5164	-162.671
																178	178	-20.1636	-167.262
																179	179	-20.0748	-166.247
																180	180	-22.9084	-199.778
																181	181	-18.6284	-163.517
																182	182	-18.8457	-160.963
																183	183	-20.1321	-158.813
																184	184	-17.6281	-155.144
																185	185	-19.1	-162.597
																186	186	-18.3882	-152.952
																187	305	-22.013	-186.234
																188	306	-20.3902	-188.712
																189	307	-23.4718	-203.915
																190	308	-21.8092	-193.24
																191	309	-22.2041	-200.472
																192	310	-24.0655	-216.531
																193	311	-24.0154	-216.29
																194	312	-22.6368	-203.923
																195	313	-23.0759	-202.263
																196	314	-18.831	-179.356
																197	315	-20.8803	-191.224
																198	316	-22.4907	-191.957
																199	317	-23.6527	-204.964
																200	318	-22.2266	-192.161
																201	319	-23.267	-200.148
																202	320	-23.4833	-211.333
																203	321	-18.0099	-165.621
																204	322	-15.8312	-163.86
																205	323	-23.8511	-221.282
																206	324	-19.1954	-191.735
																207	325	-19.1424	-191.952
																208	326	-19.8259	-181.866
																209	327	-22.1581	-199.947
																210	328	-21.7644	-196.832
																211	329	-22.1032	-210.73
																212	330	-20.5985	-194.54
																213	331	-19.138	-189.123
																214	332	-16.0034	-166.515
																215	333	-18.467	-177.306
																216	334	-21.4781	-195.21
																217	335	-21.416	-194.061
																218	336	-19.496	-188.408
																219	337	-20.5574	-181.403
																220	338	-15.8612	-158.381
																221	339	-20.0177	-179.527
																222	340	-21.3117	-191.287
																223	341	-24.3849	-220.08
																224	342	-19.873	-188.764
																225	343	-19.289	-185.519
																226	344	-18.9612	-186.621
																227	345	-21.1768	-198.207
																229	347	-19.3236	-188.949
																230	348	-18.7653	-176.329
																231	349	-22.9088	-202.106
																234	352	-20.9977	-175.807
																235	353	-21.1732	-190.231
																236	354	-21.4269	-184.771
																237	355	-19.1935	-163.664
																238	356	-18.3198	-176.274
																239	357	-16.8395	-162.321
																240	358	-19.995	-172.162
																242	360	-18.6204	-165.78
																243	361	-21.3987	-184.562
																244	362	-19.2768	-170.469
																245	363	-22.2809	-189.838
																246	364	-20.9897	-181.114
																248	366	-16.1172	-155.311
																249	367	-20.6616	-173.896
																250	368	-18.4889	-168.423
																251	369	-19.0313	-171.624
																252	370	-19.0852	-168.118
																255	373	-20.4021	-178.636
																256	374	-21.7556	-178.225
																257	375	-19.5645	-174.356
																258	376	-19.8551	-165.853
																259	377	-22.2117	-185.049
																260	378	-19.8177	-176.188
																261	379	-19.1507	-166.044
																262	380	-18.9612	-151.86
																263	381	-16.0321	-150.107
																264	382	-19.1294	-165.958
																265	383	-15.458	-148.092
																266	384	-18.2053	-157.412
																267	385	-16.6126	-142.459
																268	386	-19.8059	-161.851
																269	387	-21.022	-177.527
																270	388	-17.5463	-162.988
																271	389	-19.5829	-167.87
																272	390	-17.6675	-153.189
																273	391	-21.6073	-180.962
																274	392	-20.038	-179.235
																275	393	-18.9331	-158.099
																276	394	-19.2981	-167.474
																277	395	-21.4856	-173.87
																278	396	-21.2563	-171.535
																279	397	-22.3604	-175.604
																282	400	-22.6852	-170.615
																283	401	-21.7425	-167.093
																284	402	-19.3124	-160.095
																285	403	-21.1925	-171.943
																286	404	-21.4235	-172.748
																287	405	-19.1424	-158.376
																288	406	-19.6152	-159.91
																289	407	-20.6715	-163.013
																290	408	-19.0598	-161.474
																291	409	-18.4228	-157.078
																292	410	-18.9365	-157.771
																293	411	-21.5904	-177.095
																294	412	-19.6473	-164.622
																295	413	-19.3586	-161.493
																296	414	-17.2727	-150.583
																297	415	-19.7415	-152.025
																298	416	-17.9941	-155.259
																299	417	-22.1978	-186.218
																300	418	-19.0673	-167.066
																301	419	-19.0539	-157.927
																303	421	-18.2289	-158.176
																304	422	-18.7373	-159.206
																305	423	-18.3865	-157.748
																306	424	-18.4668	-166.357
																307	425	-18.401	-160.997
																308	426	-18.3051	-159.126
																309	427	-15.4101	-136.428
																310	428	-20.9619	-177.69
																311	429	-17.6911	-170.327
																312	430	-19.841	-166.69
																313	431	-20.6519	-175.703
																314	432	-19.1288	-163.798
																315	433	-19.9694	-167.384
																316	434	-20.1538	-173.597
																317	435	-19.658	-161.992
																318	436	-19.2363	-167.733
																319	437	-19.1427	-168.038
																320	438	-19.1198	-158.773
																321	439	-19.3049	-167.303
																322	440	-19.2242	-160.844
																323	441	-19.5857	-169.017
																324	442	-17.9565	-148.628
																325	443	-18.097	-163.067
																326	444	-16.0312	-145.086
																327	445	-18.2555	-153.366
																330	448	-19.8985	-146.036
																331	449	-21.3351	-164.056
																332	450	-19.0244	-152.276
																333	451	-19.4228	-150.405
																334	452	-17.7247	-142.781
																335	453	-18.3656	-146.328
																336	454	-20.7331	-168.198
																337	455	-19.9991	-164.524
																338	456	-20.7326	-172.487
																339	457	-19.0267	-159.377
																340	458	-17.9529	-154.265
																341	459	-18.8955	-161.517
																342	460	-16.7902	-148.189
																343	461	-17.1068	-149.118
																344	462	-17.7149	-152.455
																345	463	-19.8417	-168.097
																346	464	-17.6436	-151.754
																347	465	-19.0885	-156.092
																348	466	-19.1951	-157.465
																349	467	-19.847	-158.491
																350	468	-20.1585	-162.484
																351	469	-18.0084	-143.17
																352	470	-17.5339	-150.656
																353	471	-17.9591	-148.049
																354	472	-17.7621	-144.804
																355	473	-18.7971	-161.135
																356	474	-18.3999	-152.977
																358	476	-17.3888	-148.686
																359	477	-18.9443	-156.319
																360	478	-20.0017	-165.592
																361	479	-18.0606	-149.703
																362	480	-16.8905	-145.687
																363	481	-18.963	-154.977
																364	482	-17.3002	-149.442
																366	605	-24.3449	-184.056
																367	606	-24.3767	-179.949
																368	607	-24.4318	-181.343
																369	608	-24.0984	-188.22
																370	609	-24.1316	-190.763
																371	610	-24.2724	-188.962
																372	611	-24.3802	-179.247
																373	612	-24.4443	-193.49
																374	613	-24.2392	-186.37
																375	614	-24.4374	-189.845
																376	615	-24.369	-198.772
																377	616	-24.4701	-184.468
																378	617	-24.5988	-196.784
																379	618	-24.496	-185.532
																380	619	-24.4379	-184.369
																381	620	-24.0342	-188.536
																382	621	-24.1028	-188.301
																383	622	-23.714	-180.888
																384	623	-23.5792	-184.031
																385	624	-22.1368	-166.118
																386	625	-24.3594	-194.381
																387	626	-22.4797	-170.525
																388	627	-24.2477	-179.23
																389	628	-23.3708	-176.063
																390	629	-22.3436	-167.128
																391	630	-23.513	-175.693
																392	631	-22.4315	-167.001
																393	632	-23.5992	-186.227
																394	633	-24.2433	-188.957
																395	634	-23.6824	-173.266
																396	635	-22.7619	-165.866
																397	636	-24.3309	-185.576
																398	637	-22.255	-173.033
																399	638	-22.2695	-182.199
																400	639	-20.3097	-161.417
																401	640	-20.7941	-164.572
																402	641	-21.6476	-168.423
																403	642	-20.3434	-161.314
																404	643	-21.1867	-173.394
																405	644	-20.7231	-165.981
																406	645	-20.8559	-169.228
																407	646	-22.1979	-183.211
																408	647	-20.02	-164.475
																409	648	-20.8931	-160.887
																410	649	-19.9173	-162.568
																411	650	-20.3429	-155.347
																414	653	-21.1267	-171.688
																415	654	-20.0679	-160.688
																416	655	-20.2647	-160.636
																417	656	-22.2563	-162.986
																418	657	-21.2543	-174.312
																419	658	-21.7952	-176.455
																420	659	-21.4154	-171.082
																421	660	-20.4837	-161.412
																422	661	-20.9101	-168.927
																423	662	-21.1463	-164.166
																424	663	-20.4512	-170.882
																425	664	-21.1468	-168.894
																426	665	-23.1755	-174.968
																427	666	-22.5615	-170.048
																428	667	-21.254	-165.779
																429	668	-20.9723	-162.831
																430	669	-21.2456	-165.283
																431	670	-22.2121	-175.272
																433	672	-20.7843	-173.168
																434	673	-20.0311	-159.185
																435	674	-21.306	-164.622
																436	675	-21.4898	-169.028
																437	676	-21.662	-175.378
																438	677	-21.3276	-176.055
																439	678	-20.9329	-170.224
																440	679	-19.8594	-168.071
																441	680	-20.4251	-165.817
																442	681	-20.8792	-172.15
																443	682	-19.6367	-161.435
																444	683	-21.928	-169.369
																445	684	-20.8205	-166.316
																446	685	-20.6172	-166.638
																447	686	-19.8554	-160.35
																448	687	-22.1594	-174.563
																449	688	-21.1676	-176.142
																450	689	-22.1986	-177.559
																451	690	-19.6665	-163.884
																452	691	-20.8868	-167.277
																453	692	-22.1525	-171.396
																454	693	-21.0975	-165.552
																455	694	-20.5807	-163.333
																456	695	-22.1268	-175.901
																457	696	-20.6501	-170.384
																458	697	-24.2571	-186.084
																459	698	-21.5486	-174.148
																462	701	-20.2365	-167.11
																463	702	-22.2075	-174.127
																464	703	-22.8909	-174.803
																465	704	-23.1896	-180.538
																466	705	-22.0563	-180.524
																467	706	-22.4195	-174.724
																468	707	-22.1983	-174.853
																469	708	-21.5121	-175.233
																470	709	-20.7631	-168.219
																471	710	-21.5103	-176.876
																472	711	-20.5484	-173.828
																473	712	-20.0532	-169.409
																474	713	-20.5159	-165.588
																475	714	-19.7055	-156.091
																476	715	-20.322	-160.962
																477	716	-19.6599	-164.876
																478	717	-19.7673	-156.4
																479	718	-20.2125	-164.23
																480	719	-20.0149	-153.546
																481	720	-19.7423	-168.092
																482	721	-20.1121	-173.226
																483	722	-20.8207	-175.482
																484	723	-20.7247	-166.334
																485	724	-20.4553	-166.735
																486	725	-20.4091	-167.572
																487	726	-19.7786	-160.431
																488	727	-21.5801	-172.843
																489	728	-20.9466	-175.362
																490	729	-20.7507	-177.061
																491	730	-20.4391	-173.216
																492	731	-21.5926	-168.567
																493	732	-19.8853	-157.58
																494	733	-20.5925	-158.338
																495	734	-22.9005	-188.16
																496	735	-20.3544	-169.209
																497	736	-20.3172	-167.73
																498	737	-17.6642	-153.919
																499	738	-21.4383	-162.693
																500	739	-20.6845	-167.187
																501	740	-21.3606	-158.548
																502	741	-21.0818	-167.7
																503	742	-21.5218	-184.048
																504	743	-20.0187	-170.555
																505	744	-21.0543	-168.89
																506	745	-21.0583	-167.26
																507	746	-19.6573	-163.448
																510	749	-20.441	-165.489
																511	750	-21.2223	-166.486
																512	751	-18.5746	-155.497
																513	752	-18.3222	-157.631
																514	753	-18.5239	-160.246
																515	754	-18.4142	-164.426
																516	755	-18.2373	-161.122
																517	756	-17.7872	-154.541
																518	757	-19.1584	-162.841
																519	758	-17.9982	-152.16
																520	759	-19.1008	-163.807
																521	760	-19.3951	-169.583
																522	761	-18.282	-156.425
																523	762	-20.5388	-168.411
																524	763	-19.8463	-161.608
																525	764	-20.2902	-159.472
																526	765	-19.1625	-165.261
																527	766	-19.5012	-164.341
																528	767	-19.824	-170.42
																529	768	-19.2718	-165.124
																530	769	-17.7967	-147.795
																531	770	-20.4603	-170.703
																532	771	-20.7071	-170.559
																533	772	-20.9557	-173.689
																534	773	-20.8974	-172.965
																535	774	-20.6526	-170.682
																536	775	-19.7844	-158.63
																537	776	-19.7187	-163.443
																538	777	-19.7859	-161.728
																539	778	-22.1137	-180.705
																540	779	-20.0498	-173.45
																541	780	-20.5556	-175.75
																542	781	-20.5186	-173.221
																543	782	-20.2206	-168.748
																544	783	-20.2663	-175.981
																545	784	-20.7209	-169.394
																546	785	-21.3129	-180.61
																547	786	-18.6509	-161.158
																548	787	-20.3757	-174.872
																549	788	-21.2676	-178.092
																550	789	-20.8528	-171.436
																551	790	-20.8654	-168.2
																552	791	-19.6109	-174.386
																553	792	-19.9015	-173.117
																554	793	-20.1354	-167.689
																555	794	-19.0226	-158.805
																558	797	-21.6546	-173.131
																559	798	-20.6203	-167.876
																560	799	-18.4801	-154.972
																561	800	-19.7044	-164.413
																562	801	-20.0764	-166.184
																563	802	-22.0398	-177.204
																564	803	-20.1977	-166.35
																565	804	-20.2666	-168.832
																566	805	-19.5484	-160.954
																567	806	-21.458	-174.686
																568	807	-20.5839	-167.433
																569	808	-20.3688	-161.509
																570	809	-20.2422	-165.316
																571	810	-21.6765	-177.163
																572	811	-19.7756	-158.35
																573	812	-21.4524	-174.132
																574	813	-21.4447	-176.236
																575	814	-21.668	-184.092
																576	815	-20.8685	-180.475
																577	816	-20.5518	-164.331
																578	817	-21.9348	-179.64
																579	818	-21.8468	-164.296
																580	819	-20.8367	-169.394
																581	820	-19.541	-171.239
																582	821	-20.1771	-162.974
																583	822	-19.8033	-163.218
																584	823	-18.8209	-165.179
																585	824	-18.7085	-165.864
																586	825	-18.9926	-163.497
																587	826	-19.2939	-162.833
																588	827	-20.5688	-170.072
																589	828	-19.7907	-171.737
																590	829	-19.7258	-159.578
																591	830	-19.58	-165.383
																592	831	-20.4462	-167.207
																593	832	-20.053	-165.096
																594	833	-19.8893	-166.271
																595	834	-21.2694	-168.19
																596	835	-20.5822	-172.209
																597	836	-19.0337	-154.714
																598	837	-20.2996	-169.533
																599	838	-20.5264	-163.351
																600	839	-19.111	-161.237
																601	840	-20.7523	-169.768
																602	841	-22.0331	-176.092
																603	842	-19.3669	-163.974
																604	843	-18.4169	-160.636
																607	846	-19.7451	-157.398
																608	847	-18.9483	-160.15
																609	848	-19.0269	-155.229
																610	849	-18.2928	-159.869
																611	850	-19.1446	-170.559
																612	851	-20.6648	-186.104
																613	852	-20.172	-168.381
																614	853	-17.7474	-149.733
																615	854	-21.6049	-181.076
																616	855	-19.2062	-160.046
																618	857	-19.8146	-166.257
																619	858	-17.9162	-157.69
																620	859	-19.4567	-162.519
																621	860	-19.6795	-165.408
																622	861	-19.8313	-160.399
																623	862	-20.5078	-170.983
																624	863	-19.7957	-158.807
																625	864	-19.5956	-161.385
																626	865	-19.4027	-159.088
																627	866	-19.1839	-168.257
																628	867	-19.1483	-165.206
																629	868	-20.4505	-167.771
																630	869	-19.7876	-160.403
																631	870	-20.501	-168.916
																632	871	-20.019	-162.016
																633	872	-20.5756	-164.53
																634	873	-19.9621	-164.598
																635	874	-20.5918	-178.073
																636	875	-19.8267	-162.634
																637	876	-20.3262	-171.81
																638	877	-20.5393	-164.533
																639	878	-20.8215	-164.027
																640	879	-19.9499	-159.833
																641	880	-21.2249	-178.692
																642	881	-20.6896	-167.754
																643	882	-20.6342	-164.772
																644	883	-20.3737	-162.475
																645	884	-19.484	-154.555
																646	885	-19.7263	-162.212
																647	886	-19.6104	-162.639
																648	887	-20.3196	-158.603
																649	888	-20.8876	-174.16
																650	889	-19.5935	-165.879
																651	890	-19.9733	-162.973
																652	891	-20.0624	-153.672
																656	895	-20.7165	-165.425
																657	896	-19.4425	-162.921
																658	897	-18.9103	-155.016
																659	898	-20.6396	-165.312
																660	899	-20.5262	-155.888
																661	900	-19.0568	-153.508
																662	901	-22.1723	-166.764
																663	902	-20.924	-164.286
																664	903	-21.2704	-164.087
																665	904	-19.4057	-159
																666	905	-20.3723	-170.635
																667	906	-20.7856	-168.983
																668	907	-18.9104	-164.79
																669	908	-21.3244	-176.396
																670	909	-21.2273	-170.91
																671	910	-20.6806	-164.541
																672	911	-20.8805	-169.008
																673	912	-21.0422	-171.316
																675	914	-20.5593	-177.079
																676	915	-21.0437	-173.584
																677	916	-21.3785	-176.14
																678	917	-20.8035	-165.265
																679	918	-20.3748	-160.269
																680	919	-21.166	-167.608
																681	920	-21.5191	-173.936
																682	921	-20.6356	-161.178
																683	922	-22.3165	-175.607
																684	923	-21.0969	-170.214
																685	924	-20.6615	-161.955
																686	925	-20.7239	-165.339
																687	926	-21.2322	-174.882
																688	927	-22.357	-189.155
																689	928	-20.8103	-177.434
																690	929	-21.0621	-171.33
																691	930	-21.0715	-170.111
																692	931	-21.1709	-175.994
																693	932	-21.1882	-172.349
																694	933	-21.4964	-173.229
																695	934	-20.7258	-169.24
																696	935	-21.3688	-161.659
																697	936	-20.6179	-163.74
																698	937	-20.2448	-161.051
																699	938	-20.2647	-164.804
																700	939	-20.9958	-168.962
																701	940	-18.2992	-149.001
																704	943	-19.815	-155.711
																705	944	-19.7202	-158.965			-167.973
																706	945	-18.416	-153.342
																707	946	-19.1821	-162.666
																708	947	-19.6328	-164.091
																709	948	-20.9319	-167.812
																710	949	-22.6233	-166.21
																711	950	-20.3738	-162.427
																712	951	-20.4926	-170.635
																713	952	-21.6257	-171.921
																714	953	-20.111	-162.25
																715	954	-21.775	-170.338
																716	955	-21.5754	-177.415
																717	956	-20.5568	-161.276
																718	957	-21.2673	-165.494
																719	958	-22.8364	-174.983
																720	959	-23.708	-186.194
																721	960	-19.6215	-173.09
																722	961	-20.1219	-162.325
																723	962	-18.6731	-155.502
																724	963	-20.1078	-171.41
																725	964	-20.5083	-167.952
																726	965	-20.6975	-177.35
																727	966	-21.2361	-170.441

## Sheet: Fig3 C
																gait cycle number		max FP	angular velocity	mov. Av.
																2	2	-6.1876	-132.845	IC95% mov. Av.					SUP	-120.167	3.88336	7.76673	-112.401
																3	3	-6.9254	-148.404	150	-9.66053	-134.877			INF				-127.934
																4	4	-6.847	-139.677	1000	-9.66053	-134.877
																5	5	-9.3389	-144.339						SUP	-7.47333	0.602227	1.20445	-6.26888
																6	6	-9.0894	-153.155						INF				-8.67778
																7	7	-8.8575	-150.447
																8	8	-2.9427	-139.624	IC95% mov. Av.
																9	9	-4.6481	-129.063	600	-8.67778	-140.667
																10	10	-4.5731	-137.837	1000	-8.67778	-140.667
																11	11	-8.2563	-141.202
																12	12	-8.7283	-147.606
																14	14	-8.2843	-136.142
																15	15	-8.327	-140.62
																16	16	-7.1057	-146.637
																17	17	-7.2152	-144.947
																18	18	-5.7661	-129.579
																19	19	-11.2362	-170.781		SUP	150	-6.26888	-112.401
																20	20	-9.1384	-154.675			1000	-6.26888	-112.401
																21	21	-4.4577	-141.892
																22	22	-6.6979	-155.009
																23	23	-7.8685	-144.39		INF	150	-8.67778	-127.934
																25	25	-3.65	-118.051			1000	-8.67778	-127.934
																26	26	-9.112	-140.677
																27	27	-12.6357	-154.206
																28	28	-9.7759	-145.088
																29	29	-8.5678	-140.542
																30	30	-11.9895	-153.789
																31	31	-7.3878	-153.751
																32	32	-11.1929	-153.985
																33	33	-9.973	-146.753
																34	34	-7.2023	-141.9
																35	35	-6.1356	-139.138
																36	36	-5.3184	-139.36
																38	38	-8.5082	-127.888
																39	39	-6.8243	-131.985
																40	40	-12.288	-150.695
																41	41	-9.2025	-150.269
																42	42	-5.9786	-140.427
																43	43	-9.2378	-143.357
																44	44	-9.0537	-140.485
																45	45	-10.0907	-145.877
																46	46	-7.9264	-153.083
																47	47	-3.0825	-131.248
																48	48	-11.8576	-133.916
																49	49	-7.2624	-143.431
																50	50	-9.5493	-128.588
																52	52	-3.7518	-85.932
																53	53	-7.0343	-102.001
																54	54	-7.7787	-106.637
																55	55	-7.2171	-111.751
																56	56	-3.8698	-110.575
																57	57	-6.1726	-106.52
																58	58	-6.3666	-122.852
																59	59	-5.9565	-117.07
																60	60	-7.1704	-140.561
																61	61	-6.3664	-116.414
																62	62	-4.7456	-111.657
																63	63	-3.2273	-107.682
																64	64	-4.3614	-111.15
																65	65	-2.9028	-111.47
																66	66	-9.5008	-123.763
																67	67	-3.8005	-112.413
																68	68	-5.4742	-127.869
																69	69	-10.4173	-116.584
																70	70	-7.1668	-121.659
																71	71	-5.9421	-101.945
																72	72	-5.4959	-107.115
																73	73	-1.736	-101.88
																74	74	-3.9439	-113.991
																75	75	-1.5314	-111.179
																76	76	-3.9349	-109.638
																77	77	-6.676	-112.684
																78	78	-9.974	-119.048
																80	80	-3.1107	-108.654
																81	81	-4.2076	-119.428
																82	82	-4.6494	-120.804
																83	83	-5.2834	-112.167
																84	84	-5.4753	-120.104
																85	85	-5.4219	-125.307
																86	86	-7.0191	-126.109
																87	87	-8.7243	-135.56
																88	88	-9.1971	-139.244
																89	89	-8.4739	-139.315
																90	90	-10.6476	-126.299
																91	91	-5.4494	-115.041
																92	92	-9.8052	-121.336
																93	93	-7.1552	-124.551
																94	94	-9.2709	-135.38
																95	95	-4.2712	-113.078
																96	96	-3.8898	-112.32
																97	97	-6.0041	-108.01
																98	98	-3.8805	-108.085
																99	99	-7.4477	-112.986
																100	100	-4.5672	-120.232
																101	101	-6.311	-121.616
																102	102	-2.9772	-114.235
																104	104	-6.6146	-127.065
																105	105	-3.6902	-117.855
																107	107	-6.9236	-134.741
																108	108	-8.9229	-124.364
																109	109	-7.1713	-120.355
																110	110	-8.1723	-124.819
																111	111	-10.6927	-117.365
																112	112	-15.214	-126.184
																113	113	-8.3142	-107.39
																114	114	-6.0351	-113.253
																115	115	-7.2525	-122.232
																116	116	-8.819	-108.817
																117	117	-7.8986	-118.975
																118	118	-8.1783	-122.847
																119	119	-4.6241	-129.889
																120	120	-5.705	-119.808
																121	121	-5.012	-114.765
																122	122	-4.0509	-120.44
																123	123	-6.0455	-112.507
																124	124	-7.1388	-114.341
																125	125	-7.336	-116.326
																126	126	-6.2023	-106.025
																127	127	-5.0693	-99.747
																128	128	-4.8135	-111.4
																129	129	-2.5045	-125.865
																130	130	-4.6175	-117.169	-4.99532
																131	131	-6.1371	-126.334	-4.9327
																132	132	-4.1668	-106.988	-4.7674
																133	133	-3.9164	-127.777	-5.5365
																134	134	-5.3309	-117.394	-5.95159
																135	135	-4.8542	-124.58	-6.20513
																137	137	-6.6472	-132.546	-6.44584
																138	138	-4.384	-134.847	-6.24164
																139	139	-13.5294	-156.478	-6.21117
																140	140	-9.3795	-130.747	-6.24063
																141	141	-5.2934	-106.919	-6.46837
																142	142	-7.2653	-117.89	-6.66049
																143	143	-3.8909	-112.884	-6.63645
																144	144	-3.8317	-116.989	-6.48709
																145	145	-4.2404	-108.181	-6.01325
																146	146	-7.8361	-119.98	-6.23147
																147	147	-6.9675	-113.297	-6.70929
																148	148	-6.3828	-113.855	-6.82141
																151	151	-2.741	-101.379	-7.2084
																153	153	-8.3171	-131.803	-7.4368
																154	154	-11.78	-112.851	-7.68711
																155	155	-10.5494	-123.332	-7.44379
																156	156	-8.4986	-127.797	-7.2894
																157	157	-8.1478	-123.167	-7.37078
																158	158	-6.3441	-128.477	-7.80991
																159	159	-6.9938	-132.857	-7.54045
																160	160	-5.1596	-126.282	-7.13315
																161	161	-5.2692	-114.396	-7.3274
																162	162	-7.278	-136.02	-7.63079
																163	163	-7.5714	-134.857	-7.6724
																164	164	-5.3531	-112.999	-7.84042
																165	165	-7.2997	-131.421	-8.0082
																166	166	-12.6861	-150.719	-8.18188
																167	167	-11.8359	-142.51	-8.69012
																168	168	-8.6055	-129.724	-8.78885
																169	169	-8.1923	-121.746	-8.58595
																170	170	-8.8394	-138.387	-8.82362
																171	171	-7.0701	-124.817	-8.81357
																172	172	-10.8598	-128.501	-8.6127
																173	173	-8.364	-126.621	-8.20335
																174	174	-5.3395	-113.504	-8.33993
																175	175	-7.9675	-131.662	-8.57366
																176	176	-7.1892	-120.415	-8.56763
																177	177	-10.4765	-127.815	-8.75035
																178	178	-7.333	-124.012	-8.47995
																179	179	-10.1079	-145.909	-8.66749
																180	180	-10.7634	-125.351	-8.73453
																181	181	-8.773	-120.351	-8.67473
																182	182	-9.0801	-132.391	-8.38708
																183	183	-7.8853	-136.71	-8.15245
																184	184	-10.427	-137.654
																185	185	-6.0769	-121.008
																186	186	-7.3097	-124.577
																188	188	-4.0251	-124.168
																189	189	-7.8955	-127.581
																196	305	-7.985	-143.819
																197	306	-4.5516	-126.905
																198	307	-7.0876	-132.736
																199	308	-4.7206	-112.585
																200	309	-4.8132	-102.697
																201	310	-6.9417	-116.137
																202	311	-5.4724	-118.817
																203	312	-4.7253	-116.231
																204	313	-4.7418	-122.995
																205	314	-5.5939	-127.211
																206	315	-3.316	-112.793
																208	317	-4.3165	-122.22
																209	318	-7.0128	-105.97
																211	320	-5.8208	-120.386
																212	321	-3.2512	-111.413
																217	326	-2.4829	-97.138
																220	329	-7.147	-124.97
																221	330	-2.6753	-110.473
																222	331	-3.2117	-95.569
																224	333	-8.5721	-104.239
																225	334	-5.172	-121.241
																227	336	-9.8225	-120.31
																228	337	-3.2838	-104.882
																229	338	-3.1983	-102.036
																230	339	-5.4467	-112.809
																231	340	-2.3602	-104.674
																233	342	-2.4009	-107.109
																239	348	-2.8121	-98.802
																240	349	-5.8902	-97.201
																241	350	-6.7918	-119.142
																244	353	-4.6828	-112.923
																245	354	-3.4928	-99.127
																246	355	-7.4945	-111.448
																247	356	-5.6804	-102.681
																248	357	-4.5949	-100.619
																249	358	-5.7713	-118.068
																250	359	-3.867	-106.056
																251	360	-3.5166	-90.359
																252	361	-8.8264	-135.242
																254	363	-4.136	-106.735
																255	364	-3.1066	-100.604
																257	366	-6.0763	-113.229
																258	367	-4.2593	-101.407
																261	370	-2.8219	-98.886
																263	372	-3.1922	-102.535
																264	373	-7.1605	-110.106
																266	375	-2.2561	-94.571
																267	376	-4.7601	-109.829
																268	377	-5.5418	-106.011
																269	378	-4.221	-106.293
																271	380	-2.5856	-89.207
																272	381	-5.2966	-105.238
																273	382	-5.511	-108.083
																274	383	-4.3556	-103.056
																275	384	-2.5378	-101.822
																276	385	-4.5551	-103.32
																277	386	-1.6186	-96.114
																278	387	-4.1804	-112.312
																280	389	-6.8512	-119.099
																281	390	-6.0971	-113.466
																282	391	-6.3958	-115.787
																284	393	-3.1985	-101.134
																285	394	-6.3842	-119.568
																286	395	-5.4962	-117.048
																290	399	-7.0538	-115.366
																291	400	-4.1411	-109.019
																292	401	-5.4353	-111.69
																296	405	-3.1085	-97.613
																300	409	-0.7086	-86.49
																301	410	-4.6058	-98.333
																302	411	-6.8922	-109.423
																304	413	-3.7189	-91.229
																305	414	-5.8739	-102.603
																306	415	-3.3501	-92.202
																308	417	-7.1136	-103.441
																310	419	-1.3951	-76.947
																313	422	-3.0421	-94.756
																314	423	-3.2838	-95.463
																315	424	-3.0497	-100.602
																318	427	-4.6831	-95.411
																319	428	-2.012	-86.154
																320	429	-2.7564	-96.936
																321	430	-2.5346	-100.726
																323	432	-4.0444	-105.275
																324	433	-3.8638	-107.53
																330	439	-6.4497	-117.55
																331	440	-4.8041	-117.398
																334	443	-4.0226	-109.067
																337	446	-2.6805	-102.754
																338	447	-4.0278	-100.456
																339	448	-6.9282	-103.108
																340	449	-3.3761	-91.203
																341	450	-6.5867	-106.052
																342	451	-2.6097	-91.273
																343	605	-17.7026	-157.61
																344	606	-11.411	-120.626
																345	607	-7.0377	-116.506
																346	608	-6.7454	-106.332
																347	609	-16.0821	-144.487
																348	610	-15.8386	-148.347
																349	611	-15.3058	-149.949
																350	612	-21.1156	-205.805
																351	613	-14.1871	-144.689
																352	614	-18.0318	-162.373
																353	615	-12.3228	-129.283
																354	616	-12.4416	-134.814
																355	617	-11.2342	-129.483
																356	618	-13.2491	-133.614
																357	619	-11.7497	-130.897
																358	620	-12.6224	-141.88
																359	621	-13.8947	-149.36
																360	622	-9.8209	-137.056
																361	623	-11.0526	-135.386
																362	624	-12.003	-144.784
																363	625	-8.888	-121.44
																364	626	-10.8263	-123.462
																365	627	-6.8363	-110.759
																366	628	-8.4552	-109.327
																367	629	-7.4187	-104.404
																368	630	-8.6365	-112.271
																370	632	-9.1255	-130.208
																371	633	-8.53	-120.312
																372	634	-9.5549	-128.243
																373	635	-10.4313	-139.074
																374	636	-9.4676	-118.033
																375	637	-8.4099	-123.057
																376	638	-7.5455	-113.941
																377	639	-10.1175	-129.06
																378	640	-9.8556	-117.335
																379	641	-10.5738	-137.489
																380	642	-8.3509	-122.452
																381	643	-10.5708	-120.505
																382	644	-10.4183	-120.414
																383	645	-9.193	-115.754
																384	646	-10.9275	-140.378
																385	647	-9.1955	-122.076
																386	648	-9.6778	-128.166
																387	649	-11.2036	-146.769
																388	650	-9.1054	-118.889
																389	651	-9.2091	-121.241
																390	652	-10.9072	-137.602
																391	653	-12.5908	-142.203
																394	656	-6.9409	-110.368
																395	657	-6.3272	-95.207
																396	658	-9.3553	-97.889
																397	659	-7.7052	-115.125
																398	660	-6.5465	-107.426
																399	661	-4.8627	-104.588
																400	662	-4.5988	-107.004
																401	663	-9.6702	-127.603
																402	664	-2.5374	-115.878
																403	665	-6.6333	-110.737
																404	666	-12.5894	-145.723
																405	667	-10.8016	-141.193
																406	668	-10.2382	-139.374
																407	669	-10.8955	-139.535
																408	670	-12.2811	-143.899
																409	671	-10.1411	-134.582
																410	672	-10.7401	-149.835
																413	675	-9.7077	-127.636
																416	678	-10.2212	-127.741
																417	679	-9.239	-119.716
																418	680	-9.2879	-124.156
																420	682	-6.0029	-112.936
																422	684	-10.8757	-151.351
																426	688	-11.8207	-125.913
																427	689	-10.1515	-121.731
																428	690	-9.2238	-137.104
																429	691	-11.1347	-144.152
																430	692	-8.668	-143.465
																431	693	-10.1381	-149.149
																432	694	-10.6208	-140.17
																433	695	-9.112	-132.659
																434	696	-8.8652	-134.668
																435	697	-11.9479	-147.667
																436	698	-9.4132	-122.2
																437	699	-11.9278	-144.933
																438	700	-11.1922	-141.869
																439	701	-11.8043	-149.079
																440	702	-11.2099	-146.689
																442	704	-8.8076	-125.012
																443	705	-10.918	-136.033
																444	706	-7.5726	-121.892
																445	707	-8.5585	-126.031
																446	708	-8.7296	-135.402
																447	709	-9.1991	-130.736
																448	710	-8.3217	-117.37
																449	711	-10.0222	-137.68
																450	712	-9.7619	-125.786
																451	713	-11.0571	-148.717
																452	714	-7.0928	-119.481
																453	715	-9.909	-134.238
																454	716	-9.8258	-126.75
																455	717	-11.9039	-134.626
																456	718	-12.0913	-151.589
																457	719	-12.4193	-155.104
																458	720	-12.1903	-152.709
																459	721	-8.5647	-120.632
																460	722	-9.84	-135.658
																461	723	-10.1404	-139.675
																462	724	-5.7329	-93.636
																463	725	-9.2578	-129.59
																464	726	-11.0467	-140.058
																465	727	-11.0098	-138.797
																466	728	-10.6155	-138.652
																467	729	-11.6932	-141.259
																468	730	-12.7127	-148.504
																469	731	-12.4471	-138.593
																470	732	-10.9496	-131.083
																471	733	-12.3103	-133.163
																472	734	-12.7169	-136.095
																473	735	-13.0709	-145.135
																474	736	-9.474	-116.47
																475	737	-11.1025	-138.749
																476	738	-11.8895	-137.727
																477	739	-9.3558	-118.012
																478	740	-10.5463	-131.04
																479	741	-11.2602	-135.137
																480	742	-10.4555	-127.475
																481	743	-12.0923	-140.016
																482	744	-11.7589	-142.484
																483	745	-11.4302	-130.987
																484	746	-13.9003	-151.96
																487	749	-11.5259	-136.003
																488	750	-11.2031	-142.899
																489	751	-11.6624	-148.264
																490	752	-11.7695	-132.497
																492	754	-5.597	-93.921
																494	756	-10.0391	-129.508
																495	757	-6.5883	-107.056
																496	758	-8.4663	-121.101
																498	760	-10.6279	-119.026
																499	761	-11.4902	-125.9
																500	762	-10.8192	-125.745
																501	763	-11.1383	-128.363
																502	764	-11.788	-133.336
																503	765	-10.6157	-131.818
																505	767	-9.3283	-123.217
																506	768	-9.5688	-114.999
																509	771	-9.418	-115.762
																512	774	-8.2475	-107.766
																513	775	-12.065	-144.524
																514	776	-9.23	-111.906
																515	777	-8.6546	-110.558
																516	778	-8.2264	-112.662
																523	785	-9.0063	-105.087
																524	786	-9.2453	-121.688
																525	787	-10.5347	-117.067
																526	788	-6.8055	-104.069
																527	789	-9.4405	-107.74
																528	790	-7.4188	-118.619
																529	791	-6.1201	-101.636
																530	792	-8.7812	-117.677
																531	793	-8.8481	-121.513
																532	794	-6.3894	-122.694
																533	795	-9.1892	-121.427
																534	796	-8.5192	-107.974
																535	797	-11.3899	-140.238
																536	798	-4.9714	-125.916
																537	799	-6.6651	-98.436
																538	800	-9.494	-116.224
																541	803	-9.8622	-113.454
																542	804	-10.016	-127.231
																544	806	-10.6998	-104.549
																545	807	-9.498	-121.975
																546	808	-10.3633	-126.457
																547	809	-9.8202	-126.892
																548	810	-10.9414	-124.887
																549	811	-9.066	-121.24
																550	812	-8.3178	-109.623
																551	813	-9.2918	-124.566
																552	814	-8.718	-119.272
																553	815	-9.8735	-128.595
																554	816	-9.5724	-114.446
																555	817	-8.297	-120.728
																556	818	-8.005	-116.696
																558	820	-8.7763	-115.346
																559	821	-4.6656	-110.503
																562	824	-8.6738	-117.164
																563	825	-7.8572	-118.437
																564	826	-9.3603	-115.682
																565	827	-7.9324	-113.159
																566	828	-8.8607	-117.509
																567	829	-9.6803	-122.708
																568	830	-8.3197	-120.614
																569	831	-8.7818	-117.86
																570	832	-8.1734	-122.248
																571	833	-5.5504	-121.604
																573	835	-10.1699	-127.484
																574	836	-7.0744	-109.103
																575	837	-7.9278	-112.169
																576	838	-6.16	-114.334
																577	839	-10.6374	-118.295
																578	840	-9.4372	-125.254
																580	842	-9.5326	-123.446
																581	843	-8.0376	-106.033
																582	844	-9.7691	-123.032
																583	845	-10.3187	-128.891
																586	848	-6.302	-107.098
																587	849	-7.7259	-119.034
																588	850	-11.4745	-132.603
																589	851	-10.284	-128.735
																591	853	-7.6347	-103.392
																592	854	-6.622	-108.399
																593	855	-9.4738	-118.535
																594	856	-11.9811	-127.294
																596	858	-7.8329	-109.173
																597	859	-10.2846	-130.363
																598	860	-8.7631	-118.274
																599	861	-11.3539	-139.347
																600	862	-9.2523	-126.194
																601	863	-9.7721	-128.246
																602	864	-8.0069	-118.463
																603	865	-6.2612	-115.295
																604	866	-8.5516	-108.827
																605	867	-9.3397	-127.719
																608	870	-3.8147	-123.317
																609	871	-9.1298	-126.909
																610	872	-8.463	-112.228
																611	873	-8.106	-113.521
																612	874	-10.2115	-122.793
																613	875	-7.2077	-123.641
																614	876	-9.2752	-111.576
																615	877	-7.1921	-101.378
																616	878	-9.4421	-110.755
																617	879	-9.463	-131.473
																619	881	-8.2289	-112.193
																622	884	-11.9246	-121.863
																623	885	-6.3661	-115.422
																624	886	-10.0285	-122.167
																625	887	-8.9829	-116.03
																626	888	-8.5575	-108.575
																627	889	-8.8961	-126.237
																628	890	-7.026	-112.477
																629	891	-8.5478	-115.455
																630	892	-7.9675	-124.649
																631	893	-7.191	-119.56
																632	894	-8.3308	-109.488
																633	895	-8.7588	-122.991
																634	896	-8.5356	-124.688
																635	897	-9.682	-131.044
																636	898	-9.8253	-126.542
																639	901	-6.1198	-104.666
																640	902	-8.4119	-116.937
																641	903	-7.5961	-114.879
																642	904	-8.4806	-126.144
																643	905	-8.4372	-114.611	velocity	FP
																644	906	-9.2741	-124.7	-118.903	-8.06542
																645	907	-9.7649	-120.803	-120.572	-8.42672
																646	908	-8.4396	-125.967	-121.143	-8.25825
																647	909	-8.4971	-127.946	-120.285	-8.19919
																648	910	-8.1879	-119.548	-117.378	-7.81295
																649	911	-5.5104	-111.729	-116.924	-7.57667
																650	912	-10.0941	-123.031	-116.352	-7.3422
																651	913	-6.5588	-123.214	-115.023	-7.05853
																652	914	-6.9464	-105.442	-114.364	-7.05972
																654	916	-4.232	-94.17	-113.655	-6.85915
																655	917	-5.8381	-109.609	-114.056	-6.76507
																656	918	-6.6949	-118.415	-114.673	-6.74138
																657	919	-6.6445	-106.179	-114.218	-6.5496
																658	920	-8.4527	-118.717	-114.585	-6.81268
																659	921	-6.2908	-120.155	-115.187	-6.93778
																660	922	-7.1531	-123.953	-117.197	-7.25843
																661	923	-5.2498	-118.514	-117.362	-7.15007
																662	924	-7.9845	-118.029	-117.738	-7.18426
																663	925	-9.4527	-127.248	-119.151	-7.42956
																665	927	-8.3225	-112.069	-119.38	-7.09319
																666	928	-7.7591	-116.278	-120.007	-7.37743
																667	929	-4.6462	-111.421	-118.341	-7.35276
																668	930	-7.071	-122.558	-118.383	-7.74778
																670	932	-9.3428	-121.72	-120.494	-8.14996
																671	933	-4.7526	-121.236	-118.762	-7.98421
																672	934	-9.4174	-127.046	-120.055	-7.8531
																673	935	-6.8818	-105.629	-120.804	-8.03819
																674	936	-9.595	-118.984	-120.971	-8.32176
																675	937	-12.4085	-141.247	-119.845	-8.42726
																676	938	-7.6294	-108.189	-121.631	-8.73573
																677	939	-6.8803	-126.301	-122.512	-8.53726
																678	940	-9.7951	-124.508	-121.11	-8.34602
																679	941	-7.7655	-113.266	-122.483	-8.39856
																680	942	-8.2315	-110.173	-122.244	-7.82428
																681	943	-12.7359	-141.367	-120.096	-7.55166
																682	944	-2.5695	-130.923	-120.092	-7.3181
																683	945	-7.3137	-111.623	-119.264	-7.32868
																684	946	-7.4598	-120.727	-121.246	-7.27012
																685	947	-3.2779	-116.36	-122.093	-7.24573
																686	948	-9.4097	-117.615	-123.105	-7.19078
																689	951	-5.0602	-108.154	-121.993	-6.37603
																690	952	-6.9967	-117.187	-122.038	-6.59886
																691	953	-9.1509	-146.309	-123.513	-6.74663
																692	954	-7.4972	-122.588	-124.356	-6.59194
																695	957	-7.6271	-121.3	-124.559	-7.00311
																696	958	-3.7736	-129.139	-125.56	-6.93461
																697	959	-5.0207	-131.415	-127.54	-7.16297
																698	960	-8.9391	-127.854	-129.723	-7.49885
																699	961	-5.7582	-129.995	-128.811	-7.61232
																706	968	-7.8008	-118.594	-128.594	-7.56095
																707	969	-8.6562	-128.623
																708	970	-7.5722	-129.936
																709	971	-10.6914	-141.198
																710	972	-10.399	-136.282
																711	973	-6.9322	-120.193

## Sheet: Fig 4
NOM	AE1 duration	AE2 duration	%DeltaPF	%Delta velocity
S01	209	0	-37.6634	-13.4639
S02	22	98	20.6571	-1.77598
S03	45	63	0.746722	-26.7872
S04	462	0	-9.05578	15.8437
S05	71	111	-23.4476	-9.40107
S06	40	38	44.5284	-15.2564
S07	0	0	-50.1732	-33.4283
S08	148	250	20.7095	0.718704
S09	394	110	69.5663	34.2565
S10	425	271	20.2888	-0.488262
S11	0	0	-11.9686	-23.6539
S12	0	0	-3.02209	-22.2885
S13	176	70	37.7714	3.4244
S14	26	20	80.3645	8.93056
S15	350	214	133.08	33.7635
S16	146	41	-4.59773	-5.42538
S17	339	54	50.1019	29.7201
S18	110	21	-72.2061	-10.188
S19	14	256	14.8324	27.4386
S20	0	172	-29.9301	-13.3082
S21	364	0	-32.4132	-20.4525
S22	113	43	-30.6963	-26.9888
S23	26	52	-43.4988	-18.2818
S24	53	54	10.5548	-9.7367
S25	138	87	31.5017	-5.23575
S26	393	301	37.1038	11.0975
S27	14	13	-39.998	-6.85282
S28	54	53	17.529	7.10099
S29	367	25	-19.4227	-13.1574
S30	0	0	-12.9889	3.06711
	149.967	80.5667
	156.697	91.1886
